# Supplementary material for: SnRK2.10 kinase differentially modulates expression of hub WRKY transcription factors genes under salinity and oxidative stress in Arabidopsis thaliana
Source: Front Plant Sci. 2023 Aug 9;14:1135240. doi: 10.3389/fpls.2023.1135240 (PMC10445769; doi:10.3389/fpls.2023.1135240)
Supplement: Supplementary Data Sheet 1 — Target genes of WRKY33, WRKY40, WRKY46, and WRKY75. [file Table_2.xlsx]

## Sheet: GO terms_common targets
GO term analysis of common target genes
Term	(-)log10(FDR)	Category
protein phosphorylation	9.45593	BP	BP – Biological Process
phosphorylation	5.79588	BP	MF – Molecular Function
response to chitin	4.85387	BP	CC – Cellular Component
defense response	4.82391	BP
phosphate-containing compound metabolic process	4.09151	BP
cellular protein modification process	2.95861	BP
response to stress	2.95861	BP
response to bacterium	2.95861	BP
indole glucosinolate metabolic process	2.88606	BP
cell surface receptor signaling pathway	2.61979	BP
defense response to bacterium	2.60206	BP
cell communication	2.50864	BP
signal transduction	2.3279	BP
immune system process	2.08619	BP
recognition of pollen	2.06048	BP
protein autophosphorylation	2.03621	BP
defense response to other organism	1.82391	BP
secondary metabolite biosynthetic process	1.76955	BP
response to other organism	1.74473	BP
immune response	1.60206	BP
response to biotic stimulus	1.52288	BP
endocytosis	1.48149	BP
defense response by callose deposition	1.4437	BP
innate immune response	1.42022	BP
oligopeptide transport	1.40894	BP
anthocyanin accumulation in tissues in response to UV light	1.39794	BP
protein serine/threonine kinase activity	9.33724	MF
protein kinase activity	9.17393	MF
phosphotransferase activity alcohol group as acceptor	8.16115	MF
kinase activity	8.03152	MF
ATP binding	7.49485	MF
nucleotide binding	6.12494	MF
signaling receptor activity	1.92082	MF
transmembrane signaling receptor activity	1.69897	MF
transferase activity	1.69897	MF
ATPase activity coupled to transmembrane movement of substances	1.67778	MF
regulatory region DNA binding	1.42022	MF
transmembrane receptor protein kinase activity	1.42022	MF
transporter activity	1.39794	MF
transcription factor activity sequence-specific DNA binding	1.37675	MF
ATPase activity coupled to transmembrane movement of ions phosphorylative mechanism	1.34679	MF
signal transducer activity	1.34679	MF
transcription regulatory region DNA binding	1.3279	MF
plasma membrane	4.95861	CC
cell periphery	4.76955	CC
cell junction	1.3279	CC
cell-cell junction	1.31876	CC

## Sheet: WRKY33.WRKY40.WRKY46.WRKY75
Common predicted target genes of WRKY33, WRKY40, WRKY46, WRKY75
gene	external_gene_name	gene_biotype	description	GO terms	go_id
AT1G01010	NAC001	protein_coding	NAC domain-containing protein 1 [Source:UniProtKB/Swiss-Prot;Acc:Q0WV96]	DNA binding, transcription regulatory region DNA binding, DNA-binding transcription factor activity, nucleus, regulation of transcription, DNA-templated, integral component of membrane, membrane	GO:0003677, GO:0044212, GO:0003700, GO:0005634, GO:0006355, GO:0016021, GO:0016020
AT1G01030	NGA3	protein_coding	B3 domain-containing transcription factor NGA3 [Source:UniProtKB/Swiss-Prot;Acc:Q9MAN1]	DNA binding, DNA-binding transcription factor activity, flower development, regulation of transcription, DNA-templated, leaf development, transcription, DNA-templated, nucleus, regulation of leaf morphogenesis	GO:0003677, GO:0003700, GO:0009908, GO:0006355, GO:0048366, GO:0006351, GO:0005634, GO:1901371
AT1G01190	CYP78A8	protein_coding	CYP78A8 [Source:UniProtKB/TrEMBL;Acc:A0A178WIC4]	oxidoreductase activity, acting on paired donors, with incorporation or reduction of molecular oxygen, oxidoreductase activity, metal ion binding, iron ion binding, integral component of membrane, membrane, monooxygenase activity, cellular_component, oxidation-reduction process, heme binding, biological_process, molecular_function	GO:0016705, GO:0016491, GO:0046872, GO:0005506, GO:0016021, GO:0016020, GO:0004497, GO:0005575, GO:0055114, GO:0020037, GO:0008150, GO:0003674
AT1G01471	NA	NA	NA	NA	NA
AT1G01480	ACS2	protein_coding	1-aminocyclopropane-1-carboxylate synthase 2 [Source:UniProtKB/Swiss-Prot;Acc:Q06402]	lyase activity, protein binding, pyridoxal phosphate binding, ethylene biosynthetic process, fruit ripening, catalytic activity, 1-aminocyclopropane-1-carboxylate biosynthetic process, 1-aminocyclopropane-1-carboxylate synthase activity, biosynthetic process	GO:0016829, GO:0005515, GO:0030170, GO:0009693, GO:0009835, GO:0003824, GO:0042218, GO:0016847, GO:0009058
AT1G01580	FRO2	protein_coding	ferric reduction oxidase 2 [Source:TAIR;Acc:AT1G01580]	oxidation-reduction process, response to bacterium, plasma membrane, metal ion binding, iron ion homeostasis, ferric-chelate reductase activity, membrane, ion transport, GO_0015688, integral component of membrane, oxidoreductase activity	GO:0055114, GO:0009617, GO:0005886, GO:0046872, GO:0055072, GO:0000293, GO:0016020, GO:0006811, GO:0015688, GO:0016021, GO:0016491
AT1G01650	SPPL4	protein_coding	Signal peptide peptidase-like 4 [Source:UniProtKB/Swiss-Prot;Acc:Q0WMJ8]	lysosomal membrane, integral component of membrane, aspartic-type endopeptidase activity, Golgi-associated vesicle membrane, endosome, integral component of cytoplasmic side of endoplasmic reticulum membrane, integral component of lumenal side of endoplasmic reticulum membrane, aspartic endopeptidase activity, intramembrane cleaving, membrane protein proteolysis, proteolysis, membrane, peptidase …	GO:0005765, GO:0016021, GO:0004190, GO:0030660, GO:0005768, GO:0071458, GO:0071556, GO:0042500, GO:0033619, GO:0006508, GO:0016020, GO:0008233, GO:0016787, GO:0010008
AT1G01660		protein_coding	RING/U-box superfamily protein [Source:TAIR;Acc:AT1G01660]	protein ubiquitination, ubiquitin-protein transferase activity, transferase activity	GO:0016567, GO:0004842, GO:0016740
AT1G01670	PUB56	protein_coding	U-box domain-containing protein 56 [Source:UniProtKB/Swiss-Prot;Acc:Q8GXQ7]	protein ubiquitination, transferase activity, ubiquitin-protein transferase activity	GO:0016567, GO:0016740, GO:0004842
AT1G01790	KEA1	protein_coding	K(+) efflux antiporter 1, chloroplastic [Source:UniProtKB/Swiss-Prot;Acc:Q9ZTZ7]	plastid, membrane, regulation of photosynthesis, chloroplast organization, potassium:proton antiporter activity, transmembrane transport, chloroplast membrane, antiporter activity, extracellular region, cation transmembrane transporter activity, chloroplast, proton transmembrane transport, cation transport, cation transmembrane transport, ion transport, chloroplast envelope, potassium ion transpo…	GO:0009536, GO:0016020, GO:0010109, GO:0009658, GO:0015386, GO:0055085, GO:0031969, GO:0015297, GO:0005576, GO:0008324, GO:0009507, GO:1902600, GO:0006812, GO:0098655, GO:0006811, GO:0009941, GO:0006813, GO:0098656, GO:0071805, GO:0015299, GO:0016021
AT1G01960	BIG3	protein_coding	Brefeldin A-inhibited guanine nucleotide-exchange protein 3 [Source:UniProtKB/Swiss-Prot;Acc:Q9LPC5]	membrane, ARF guanyl-nucleotide exchange factor activity, protein transport, vesicle-mediated transport, regulation of ARF protein signal transduction, megagametogenesis, guanyl-nucleotide exchange factor activity, trans-Golgi network, cytosol, cytoplasm, nucleus, trans-Golgi network membrane	GO:0016020, GO:0005086, GO:0015031, GO:0016192, GO:0032012, GO:0009561, GO:0005085, GO:0005802, GO:0005829, GO:0005737, GO:0005634, GO:0032588
AT1G02120	VAD1	protein_coding	Protein VASCULAR ASSOCIATED DEATH 1, chloroplastic [Source:UniProtKB/Swiss-Prot;Acc:F4HVW5]	integral component of membrane, plant-type hypersensitive response, , chloroplast, plastid, extracellular region, negative regulation of programmed cell death, membrane, response to salicylic acid, ethylene-activated signaling pathway, endoplasmic reticulum, response to ethylene, defense response to bacterium, defense response	GO:0016021, GO:0009626, , GO:0009507, GO:0009536, GO:0005576, GO:0043069, GO:0016020, GO:0009751, GO:0009873, GO:0005783, GO:0009723, GO:0042742, GO:0006952
AT1G02360		protein_coding	Chitinase family protein [Source:TAIR;Acc:AT1G02360]	response to oomycetes, chitinase activity, chitin catabolic process, cellular response to hypoxia, carbohydrate metabolic process, cell wall macromolecule catabolic process	GO:0002239, GO:0004568, GO:0006032, GO:0071456, GO:0005975, GO:0016998
AT1G02400	GA2OX6	protein_coding	Gibberellin 2-beta-dioxygenase 6 [Source:UniProtKB/Swiss-Prot;Acc:Q9FZ21]	oxidation-reduction process, metal ion binding, response to red or far red light, oxidoreductase activity, gibberellin biosynthetic process, gibberellin catabolic process, dioxygenase activity, gibberellin 2-beta-dioxygenase activity, C-19 gibberellin 2-beta-dioxygenase activity, response to light stimulus	GO:0055114, GO:0046872, GO:0009639, GO:0016491, GO:0009686, GO:0045487, GO:0051213, GO:0045543, GO:0052634, GO:0009416
AT1G02430	ATARFD1B	protein_coding	ADP-ribosylation factor D1B [Source:UniProtKB/TrEMBL;Acc:F4HXI4]	GTP binding, intracellular, intracellular protein transport, cytoplasm, vesicle-mediated transport, nucleotide binding	GO:0005525, GO:0005622, GO:0006886, GO:0005737, GO:0016192, GO:0000166
AT1G02440	ATARFD1A	protein_coding	ADP-ribosylation factor D1A [Source:UniProtKB/TrEMBL;Acc:F4HXI5]	nucleotide binding, vesicle-mediated transport, GTP binding, cytoplasm, intracellular protein transport	GO:0000166, GO:0016192, GO:0005525, GO:0005737, GO:0006886
AT1G02450	NIMIN-1	protein_coding	NIMIN1 [Source:UniProtKB/TrEMBL;Acc:A0A178WC43]	regulation of transcription, DNA-templated, negative regulation of transcription, DNA-templated, defense response to bacterium, protein binding, nucleus, regulation of systemic acquired resistance	GO:0006355, GO:0045892, GO:0042742, GO:0005515, GO:0005634, GO:0010112
AT1G02470		protein_coding	Polyketide cyclase/dehydrase and lipid transport superfamily protein [Source:UniProtKB/TrEMBL;Acc:F4HXI8]	biological_process,	GO:0008150,
AT1G02520	ABCB11	protein_coding	ABC transporter B family member 11 [Source:UniProtKB/Swiss-Prot;Acc:Q9FWX7]	auxin efflux transmembrane transporter activity, integral component of membrane, ATPase-coupled transmembrane transporter activity, basipetal auxin transport, ATP binding, plasma membrane, plasmodesma, membrane, extracellular region, nucleotide binding, ATPase activity, transmembrane transport	GO:0010329, GO:0016021, GO:0042626, GO:0010540, GO:0005524, GO:0005886, GO:0009506, GO:0016020, GO:0005576, GO:0000166, GO:0016887, GO:0055085
AT1G02610		protein_coding	RING/FYVE/PHD zinc finger superfamily protein [Source:UniProtKB/TrEMBL;Acc:F4HXK4]	integral component of membrane, membrane, protein ubiquitination, ubiquitin-protein transferase activity, metal ion binding, zinc ion binding	GO:0016021, GO:0016020, GO:0016567, GO:0004842, GO:0046872, GO:0008270
AT1G02620		protein_coding	Ras-related small GTP-binding family protein [Source:UniProtKB/TrEMBL;Acc:Q3E6Q3]	nucleotide binding, endoplasmic reticulum to Golgi vesicle-mediated transport, regulation of COPII vesicle coating, GTPase activity, positive regulation of protein exit from endoplasmic reticulum, intracellular protein transport, GTP binding, endoplasmic reticulum exit site, vesicle organization, COPII vesicle coat, membrane organization, endoplasmic reticulum	GO:0000166, GO:0006888, GO:0003400, GO:0003924, GO:0070863, GO:0006886, GO:0005525, GO:0070971, GO:0016050, GO:0030127, GO:0061024, GO:0005783
AT1G02820	LEA2	protein_coding	LEA3 [Source:UniProtKB/TrEMBL;Acc:A0A178WJ88]	mitochondrion, response to salt stress, cytoplasm, nucleus, cytosol, response to water deprivation	GO:0005739, GO:0009651, GO:0005737, GO:0005634, GO:0005829, GO:0009414
AT1G02860	BAH1	protein_coding	E3 ubiquitin-protein ligase BAH1 [Source:UniProtKB/Swiss-Prot;Acc:Q9SRX9]	metal ion binding, response to salicylic acid, defense response to bacterium, plasma membrane, transferase activity, ubiquitin-protein transferase activity, response to nitrate, response to benzoic acid, protein binding, systemic acquired resistance, , nuclear speck, protein ubiquitination, salicylic acid biosynthetic process, plant-type hypersensitive response, regulation of salicylic acid metab…	GO:0046872, GO:0009751, GO:0042742, GO:0005886, GO:0016740, GO:0004842, GO:0010167, GO:0080021, GO:0005515, GO:0009627, , GO:0016607, GO:0016567, GO:0009697, GO:0009626, GO:0010337, GO:0005634
AT1G02880	TPK1	protein_coding	thiamin pyrophosphokinase1 [Source:TAIR;Acc:AT1G02880]	transferase activity, thiamine metabolic process, thiamine diphosphate biosynthetic process, nucleotide binding, thiamine binding, kinase activity, cytoplasm, phosphorylation, cytosol, ATP binding, thiamine diphosphokinase activity	GO:0016740, GO:0006772, GO:0009229, GO:0000166, GO:0030975, GO:0016301, GO:0005737, GO:0016310, GO:0005829, GO:0005524, GO:0004788
AT1G02910	LPA1	protein_coding	Protein LOW PSII ACCUMULATION 1, chloroplastic [Source:UniProtKB/Swiss-Prot;Acc:Q9SRY4]	extracellular region, plastid, thylakoid, protein binding, chloroplast thylakoid membrane, chloroplast, membrane, integral component of membrane, photosystem II oxygen evolving complex assembly	GO:0005576, GO:0009536, GO:0009579, GO:0005515, GO:0009535, GO:0009507, GO:0016020, GO:0016021, GO:0010270
AT1G02920	GSTF7	protein_coding	Glutathione S-transferase F7 [Source:UniProtKB/Swiss-Prot;Acc:Q9SRY5]	response to salt stress, nucleus, glutathione binding, glutathione transferase activity, defense response to fungus, incompatible interaction, vacuole, protein binding, glutathione metabolic process, response to cadmium ion, transferase activity, defense response to bacterium, cytosol, cobalt ion binding, cytoplasm, toxin catabolic process, response to toxic substance, extracellular region, coppe…	GO:0009651, GO:0005634, GO:0043295, GO:0004364, GO:0009817, GO:0005773, GO:0005515, GO:0006749, GO:0046686, GO:0016740, GO:0042742, GO:0005829, GO:0050897, GO:0005737, GO:0009407, GO:0009636, GO:0005576, GO:0005507
AT1G02930	GSTF6	protein_coding	Glutathione S-transferase F6 [Source:UniProtKB/Swiss-Prot;Acc:P42760]	glutathione metabolic process, response to toxic substance, toxin catabolic process, cobalt ion binding, protein binding, quercitrin binding, response to water deprivation, extracellular region, response to oxidative stress, camalexin binding, defense response to bacterium, transferase activity, copper ion binding, response to salt stress, glutathione transferase activity, cytoplasm, cytosol, glu…	GO:0006749, GO:0009636, GO:0009407, GO:0050897, GO:0005515, GO:2001227, GO:0009414, GO:0005576, GO:0006979, GO:2001147, GO:0042742, GO:0016740, GO:0005507, GO:0009651, GO:0004364, GO:0005737, GO:0005829, GO:0043295, GO:0006952, GO:0009506, GO:0046686, GO:0005739, GO:0005618, GO:0005773
AT1G03130	PSAD2	protein_coding	Photosystem I reaction center subunit II-2, chloroplastic [Source:UniProtKB/Swiss-Prot;Acc:Q9SA56]	photosystem I, thylakoid, protein domain specific binding, chloroplast thylakoid, chloroplast envelope, plastid, membrane, chloroplast thylakoid membrane, photosynthesis, photosystem I reaction center, chloroplast, extracellular region	GO:0009522, GO:0009579, GO:0019904, GO:0009534, GO:0009941, GO:0009536, GO:0016020, GO:0009535, GO:0015979, GO:0009538, GO:0009507, GO:0005576
AT1G03445	BSU1	protein_coding	Serine/threonine-protein phosphatase [Source:UniProtKB/TrEMBL;Acc:A0A178WIX8]	positive regulation of brassinosteroid mediated signaling pathway, nucleus, cytoplasm, plasma membrane, regulation of protein localization, phosphoprotein phosphatase activity, protein serine/threonine phosphatase activity, protein dephosphorylation, hydrolase activity, protein binding, brassinosteroid mediated signaling pathway, metal ion binding	GO:1900459, GO:0005634, GO:0005737, GO:0005886, GO:0032880, GO:0004721, GO:0004722, GO:0006470, GO:0016787, GO:0005515, GO:0009742, GO:0046872
AT1G03457		protein_coding	RNA-binding (RRM/RBD/RNP motifs) family protein [Source:UniProtKB/TrEMBL;Acc:F4I0X0]	mRNA binding, nucleus, flower development, photoperiodism, flowering, RNA binding, nucleic acid binding, mRNA catabolic process, ribonucleoprotein complex, regulation of photoperiodism, flowering, cytoplasm	GO:0003729, GO:0005634, GO:0009908, GO:0048573, GO:0003723, GO:0003676, GO:0006402, GO:1990904, GO:2000028, GO:0005737
AT1G03880	CRB	protein_coding	CRU2 [Source:UniProtKB/TrEMBL;Acc:A0A178W5K4]	vacuole, seed maturation, response to abscisic acid, protein storage vacuole, nutrient reservoir activity, cellular response to abscisic acid stimulus	GO:0005773, GO:0010431, GO:0009737, GO:0000326, GO:0045735, GO:0071215
AT1G04010	PSAT	protein_coding	PSAT1 [Source:UniProtKB/TrEMBL;Acc:A0A178W9Q7]	lipid metabolic process, membrane, transferase activity, transferring acyl groups, organelle membrane, integral component of membrane, O-acyltransferase activity, transferase activity, phosphatidate-sterol O-acyltransferase activity, phosphatidylcholine-sterol O-acyltransferase activity, sterol esterification, phosphatidylethanolamine-sterol O-acyltransferase activity, intracellular membrane-boun…	GO:0006629, GO:0016020, GO:0016746, GO:0031090, GO:0016021, GO:0008374, GO:0016740, GO:0080096, GO:0004607, GO:0034434, GO:0080095, GO:0043231, GO:0005783, GO:0008202, GO:0010150, GO:0016127
AT1G04050	SUVR1	protein_coding	Probable inactive histone-lysine N-methyltransferase SUVR1 [Source:UniProtKB/Swiss-Prot;Acc:Q946J2]	histone lysine methylation, nucleus, gene silencing by RNA, methylation, chromosome, chromatin organization, protein binding, identical protein binding, transferase activity, methyltransferase activity, metal ion binding, nucleolus, histone-lysine N-methyltransferase activity, zinc ion binding	GO:0034968, GO:0005634, GO:0031047, GO:0032259, GO:0005694, GO:0006325, GO:0005515, GO:0042802, GO:0016740, GO:0008168, GO:0046872, GO:0005730, GO:0018024, GO:0008270
AT1G04070	TOM9-1	protein_coding	Mitochondrial import receptor subunit TOM9-1 [Source:UniProtKB/Swiss-Prot;Acc:O64497]	integral component of membrane, membrane, protein targeting to mitochondrion, intracellular protein transport, mitochondrion, mitochondrial outer membrane translocase complex, mitochondrial outer membrane, protein transport, P-P-bond-hydrolysis-driven protein transmembrane transporter activity, protein transmembrane transport	GO:0016021, GO:0016020, GO:0006626, GO:0006886, GO:0005739, GO:0005742, GO:0005741, GO:0015031, GO:0015450, GO:0071806
AT1G04230		protein_coding	At1g04230 [Source:UniProtKB/TrEMBL;Acc:Q94K10]	nucleolus, maturation of SSU-rRNA from tricistronic rRNA transcript (SSU-rRNA, 5.8S rRNA, LSU-rRNA), rRNA processing, preribosome, small subunit precursor	GO:0005730, GO:0000462, GO:0006364, GO:0030688
AT1G04370	ERF14	protein_coding	Uncharacterized protein At1g04370 (Fragment) [Source:UniProtKB/TrEMBL;Acc:C0SUS6]	DNA binding, regulation of transcription, DNA-templated, DNA-binding transcription factor activity, transcription regulatory region DNA binding, ethylene-activated signaling pathway, nucleus, transcription, DNA-templated, defense response	GO:0003677, GO:0006355, GO:0003700, GO:0044212, GO:0009873, GO:0005634, GO:0006351, GO:0006952
AT1G04501	NA	NA	NA	NA	NA
AT1G04610	YUC3	protein_coding	Probable indole-3-pyruvate monooxygenase YUCCA3 [Source:UniProtKB/Swiss-Prot;Acc:O23024]	monooxygenase activity, oxidation-reduction process, indole-3-pyruvate monooxygenase activity, oxidoreductase activity, NADP binding, flavin adenine dinucleotide binding, auxin biosynthetic process, N,N-dimethylaniline monooxygenase activity	GO:0004497, GO:0055114, GO:0103075, GO:0016491, GO:0050661, GO:0050660, GO:0009851, GO:0004499
AT1G04620	HCAR	protein_coding	7-hydroxymethyl chlorophyll a reductase, chloroplastic [Source:UniProtKB/Swiss-Prot;Acc:Q8GS60]	chlorophyll metabolic process, extracellular region, plastid, oxidoreductase activity, chlorophyll cycle, oxidation-reduction process, metal ion binding, chloroplast, catalytic activity, iron-sulfur cluster binding, 7-hydroxymethyl chlorophyll a reductase activity, oxidoreductase activity, acting on CH or CH2 groups, with an iron-sulfur protein as acceptor	GO:0015994, GO:0005576, GO:0009536, GO:0016491, GO:0033354, GO:0055114, GO:0046872, GO:0009507, GO:0003824, GO:0051536, GO:0090415, GO:0052592
AT1G05136		protein_coding	unknown protein; Ha. [Source:TAIR;Acc:AT1G05136]	biological_process, cellular_component, molecular_function	GO:0008150, GO:0005575, GO:0003674
AT1G05140	ARASP2	protein_coding	Probable membrane metalloprotease ARASP2, chloroplastic [Source:UniProtKB/Swiss-Prot;Acc:O23053]	integral component of membrane, protein binding, membrane, chloroplast inner membrane, metal ion binding, peptidase activity, plastid, hydrolase activity, plastid inner membrane, metallopeptidase activity, chloroplast, metalloendopeptidase activity, proteolysis, response to cold	GO:0016021, GO:0005515, GO:0016020, GO:0009706, GO:0046872, GO:0008233, GO:0009536, GO:0016787, GO:0009528, GO:0008237, GO:0009507, GO:0004222, GO:0006508, GO:0009409
AT1G05370		protein_coding	Sec14p-like phosphatidylinositol transfer family protein [Source:UniProtKB/TrEMBL;Acc:F4I8Q8]	biological_process, integral component of membrane, membrane	GO:0008150, GO:0016021, GO:0016020
AT1G05440		protein_coding	C-8 sterol isomerase [Source:UniProtKB/TrEMBL;Acc:Q9ZVZ4]	endoplasmic reticulum, isomerase activity, membrane, integral component of membrane	GO:0005783, GO:0016853, GO:0016020, GO:0016021
AT1G05450		protein_coding	Bifunctional inhibitor/lipid-transfer protein/seed storage 2S albumin superfamily protein [Source:UniProtKB/TrEMBL;Acc:Q1G2Y5]	, peptidase activity, anchored component of membrane	, GO:0008233, GO:0031225
AT1G05500	SYT5	protein_coding	Synaptotagmin-5 [Source:UniProtKB/Swiss-Prot;Acc:Q8L706]	endoplasmic reticulum, plasma membrane, endomembrane system, lipid transport, lipid binding, plasmodesma, integral component of membrane, metal ion binding, membrane	GO:0005783, GO:0005886, GO:0012505, GO:0006869, GO:0008289, GO:0009506, GO:0016021, GO:0046872, GO:0016020
AT1G05575		protein_coding	Transmembrane protein [Source:UniProtKB/TrEMBL;Acc:Q8LC91]	endoplasmic reticulum, anaerobic respiration, integral component of membrane	GO:0005783, GO:0009061, GO:0016021
AT1G05577		protein_coding	F3F20.2 protein [Source:UniProtKB/TrEMBL;Acc:Q9SYJ8]	biological_process, protein homodimerization activity, apical plasma membrane	GO:0008150, GO:0042803, GO:0016324
AT1G05630	AT5PTASE13	protein_coding	Endonuclease/exonuclease/phosphatase family protein [Source:TAIR;Acc:AT1G05630]	phosphatidylinositol dephosphorylation, endonuclease activity, exonuclease activity, integral component of membrane, metal ion binding, nucleus, sugar mediated signaling pathway, response to abscisic acid, inositol phosphate dephosphorylation, response to blue light, protein binding, pollen germination, hydrolase activity, inositol-polyphosphate 5-phosphatase activity, response to nutrient, membr…	GO:0046856, GO:0004519, GO:0004527, GO:0016021, GO:0046872, GO:0005634, GO:0010182, GO:0009737, GO:0046855, GO:0009637, GO:0005515, GO:0009846, GO:0016787, GO:0004445, GO:0007584, GO:0016020, GO:0009743, GO:0048364, GO:0052659, GO:0009630, GO:0004439, GO:0010087, GO:0090305, GO:0052658, GO:0009611, GO:0010252
AT1G05660		protein_coding	F3F20.11 protein [Source:UniProtKB/TrEMBL;Acc:Q9SYK7]	extracellular region, carbohydrate metabolic process, hydrolase activity, metabolic process, lyase activity, polygalacturonase activity, hydrolase activity, acting on glycosyl bonds, cell wall organization	GO:0005576, GO:0005975, GO:0016787, GO:0008152, GO:0016829, GO:0004650, GO:0016798, GO:0071555
AT1G05700		protein_coding	Leucine-rich repeat transmembrane protein kinase protein [Source:TAIR;Acc:AT1G05700]	phosphorylation, integral component of membrane, transferase activity, protein serine/threonine kinase activity, nucleotide binding, protein binding, membrane, kinase activity, protein kinase activity, protein phosphorylation, ATP binding	GO:0016310, GO:0016021, GO:0016740, GO:0004674, GO:0000166, GO:0005515, GO:0016020, GO:0016301, GO:0004672, GO:0006468, GO:0005524
AT1G06030		protein_coding	Probable fructokinase-2 [Source:UniProtKB/Swiss-Prot;Acc:Q9LNE3]	kinase activity, starch biosynthetic process, ATP binding, phosphorylation, cytosol, extracellular region, carbohydrate phosphorylation, carbohydrate metabolic process, plasmodesma, nucleotide binding, phosphotransferase activity, alcohol group as acceptor, carbohydrate kinase activity, transferase activity, fructokinase activity, fructose metabolic process	GO:0016301, GO:0019252, GO:0005524, GO:0016310, GO:0005829, GO:0005576, GO:0046835, GO:0005975, GO:0009506, GO:0000166, GO:0016773, GO:0019200, GO:0016740, GO:0008865, GO:0006000
AT1G06135		protein_coding	Transmembrane protein [Source:UniProtKB/TrEMBL;Acc:Q8LCX3]	molecular_function, integral component of membrane, biological_process	GO:0003674, GO:0016021, GO:0008150
AT1G06330		protein_coding	Heavy metal transport/detoxification superfamily protein [Source:TAIR;Acc:AT1G06330]	metal ion transport, metal ion binding	GO:0030001, GO:0046872
AT1G06520	GPAT1	protein_coding	Glycerol-3-phosphate acyltransferase 1 [Source:UniProtKB/Swiss-Prot;Acc:Q9SHJ5]	response to karrikin, glycerol-3-phosphate O-acyltransferase activity, sn-1-glycerol-3-phosphate C16:0-DCA-CoA acyl transferase activity, integral component of membrane, CDP-diacylglycerol biosynthetic process, phosphatase activity, dephosphorylation, pollen sperm cell differentiation, mitochondrion, phospholipid biosynthetic process, cutin biosynthetic process, membrane, glycerol-3-phosphate 2-O…	GO:0080167, GO:0004366, GO:0102420, GO:0016021, GO:0016024, GO:0016791, GO:0016311, GO:0048235, GO:0005739, GO:0008654, GO:0010143, GO:0016020, GO:0090447, GO:0006629, GO:0016740, GO:0016746
AT1G06770	DRIP1	protein_coding	E3 ubiquitin protein ligase DRIP1 [Source:UniProtKB/Swiss-Prot;Acc:Q9M9Y4]	protein binding, response to water deprivation, metal ion binding, nucleus, ubiquitin-protein transferase activity, protein ubiquitination, protein autoubiquitination, transferase activity,	GO:0005515, GO:0009414, GO:0046872, GO:0005634, GO:0004842, GO:0016567, GO:0051865, GO:0016740,
AT1G06780	GAUT6	protein_coding	Hexosyltransferase [Source:UniProtKB/TrEMBL;Acc:F4IDS0]	Golgi apparatus, Golgi membrane, integral component of membrane, transferase activity, transferring glycosyl groups, transferase activity, polygalacturonate 4-alpha-galacturonosyltransferase activity, cell wall organization, membrane, pectin biosynthetic process	GO:0005794, GO:0000139, GO:0016021, GO:0016757, GO:0016740, GO:0047262, GO:0071555, GO:0016020, GO:0045489
AT1G07160		protein_coding	PP2C-type phosphatase AP2C2 [Source:UniProtKB/TrEMBL;Acc:F6LPR6]	protein serine/threonine phosphatase activity, metal ion binding, magnesium-dependent protein serine/threonine phosphatase activity, hydrolase activity, phosphoprotein phosphatase activity, protein dephosphorylation, catalytic activity, cation binding	GO:0004722, GO:0046872, GO:0004724, GO:0016787, GO:0004721, GO:0006470, GO:0003824, GO:0043169
AT1G07170		protein_coding	PHD finger-like domain-containing protein 5A [Source:UniProtKB/Swiss-Prot;Acc:P0DI19]	mRNA splicing, via spliceosome	GO:0000398
AT1G07175		protein_coding	unknown protein; FUNCTIONS IN: molecular_function unknown; INVOLVED IN: biological_process unknown; LOCATED IN: endomembrane system; BEST Arabidopsis thaliana protein match is: unknown protein (TAIR:AT2G29995.1); Ha. [Source:TAIR;Acc:AT1G07175]	biological_process, , molecular_function	GO:0008150, , GO:0003674
AT1G07230	NPC1	protein_coding	Non-specific phospholipase C1 [Source:UniProtKB/Swiss-Prot;Acc:Q8L7Y9]	Golgi cis cisterna, phospholipid catabolic process, acid phosphatase activity, catalytic activity, hydrolase activity, hydrolase activity, acting on ester bonds, extracellular region	GO:0000137, GO:0009395, GO:0003993, GO:0003824, GO:0016787, GO:0016788, GO:0005576
AT1G07280		protein_coding	At1g07280/F22G5_32 [Source:UniProtKB/TrEMBL;Acc:Q8VZC8]	membrane, biological_process, integral component of membrane, protein binding	GO:0016020, GO:0008150, GO:0016021, GO:0005515
AT1G07460		protein_coding	Concanavalin A-like lectin family protein [Source:UniProtKB/TrEMBL;Acc:Q9LNW6]	defense response to bacterium, anchored component of membrane, transmembrane receptor protein serine/threonine kinase signaling pathway, defense response to oomycetes, transmembrane receptor protein serine/threonine kinase activity, plasma membrane, defense response, carbohydrate binding	GO:0042742, GO:0031225, GO:0007178, GO:0002229, GO:0004675, GO:0005886, GO:0006952, GO:0030246
AT1G07470		protein_coding	At1g07470/F22G5_13 [Source:UniProtKB/TrEMBL;Acc:Q93VP4]	transcription initiation from RNA polymerase II promoter, transcription by RNA polymerase II, transcription factor TFIIA complex	GO:0006367, GO:0006366, GO:0005672
AT1G07473		protein_coding	F22G5.17 [Source:UniProtKB/TrEMBL;Acc:Q9LNW8]	biological_process	GO:0008150
AT1G07476		protein_coding	At1g07476 [Source:UniProtKB/TrEMBL;Acc:Q9LNX0]	biological_process, integral component of membrane, membrane	GO:0008150, GO:0016021, GO:0016020
AT1G07480		protein_coding	Transcription factor IIA, alpha/beta subunit [Source:TAIR;Acc:AT1G07480]	transcription factor TFIIA complex, transcription initiation from RNA polymerase II promoter, transcription by RNA polymerase II	GO:0005672, GO:0006367, GO:0006366
AT1G07485		protein_coding	Uncharacterized protein At1g07490 [Source:UniProtKB/TrEMBL;Acc:Q67XE6]	cellular_component, biological_process, molecular_function	GO:0005575, GO:0008150, GO:0003674
AT1G07590		protein_coding	Pentatricopeptide repeat-containing protein At1g07590, mitochondrial [Source:UniProtKB/Swiss-Prot;Acc:Q940Q2]	protein binding, response to cadmium ion, mitochondrion	GO:0005515, GO:0046686, GO:0005739
AT1G07600	MT1A	protein_coding	Metallothionein-like protein 1A [Source:UniProtKB/Swiss-Prot;Acc:P43392]	metal ion binding, response to copper ion, copper ion binding, response to high light intensity	GO:0046872, GO:0046688, GO:0005507, GO:0009644
AT1G07620	ATOBGM	protein_coding	GTP-binding protein Obg/CgtA [Source:TAIR;Acc:AT1G07620]
AT1G07650		protein_coding	Leucine-rich repeat transmembrane protein kinase [Source:UniProtKB/TrEMBL;Acc:F4HSE1]	plasma membrane, protein serine/threonine kinase activity, protein kinase activity, protein phosphorylation, phosphorylation, ATP binding, kinase activity, transferase activity, protein binding, integral component of membrane, protein autophosphorylation, nucleotide binding, membrane	GO:0005886, GO:0004674, GO:0004672, GO:0006468, GO:0016310, GO:0005524, GO:0016301, GO:0016740, GO:0005515, GO:0016021, GO:0046777, GO:0000166, GO:0016020
AT1G07880	MPK13	protein_coding	Mitogen-activated protein kinase 13 [Source:UniProtKB/Swiss-Prot;Acc:Q9LQQ9]	transferase activity, intracellular signal transduction, protein kinase activity, protein binding, nucleotide binding, intracellular, lateral root formation, cytoplasm, MAPK cascade, protein serine/threonine kinase activity, phosphorylation, kinase activity, protein phosphorylation, nucleus, ATP binding, MAP kinase activity, regulation of gene expression	GO:0016740, GO:0035556, GO:0004672, GO:0005515, GO:0000166, GO:0005622, GO:0010311, GO:0005737, GO:0000165, GO:0004674, GO:0016310, GO:0016301, GO:0006468, GO:0005634, GO:0005524, GO:0004707, GO:0010468
AT1G08090	NRT2.1	protein_coding	High-affinity nitrate transporter 2.1 [Source:UniProtKB/Swiss-Prot;Acc:O82811]	transmembrane transport, lateral root development, plant-type vacuole membrane, nitrate transmembrane transporter activity, nitrate assimilation, integral component of membrane, plasma membrane, membrane, nitrate transport, response to nitrate, cellular response to nitrate	GO:0055085, GO:0048527, GO:0009705, GO:0015112, GO:0042128, GO:0016021, GO:0005886, GO:0016020, GO:0015706, GO:0010167, GO:0071249
AT1G08165		protein_coding	unknown protein; FUNCTIONS IN: molecular_function unknown; INVOLVED IN: biological_process unknown; LOCATED IN: cellular_component unknown; Ha. [Source:TAIR;Acc:AT1G08165]	molecular_function, biological_process	GO:0003674, GO:0008150
AT1G08290	WIP3	protein_coding	Zinc finger protein WIP3 [Source:UniProtKB/Swiss-Prot;Acc:Q9SGD1]	nucleic acid binding, anatomical structure development, nucleus, regulation of transcription, DNA-templated, DNA-binding transcription factor activity, regulation of gene expression, metal ion binding	GO:0003676, GO:0048856, GO:0005634, GO:0006355, GO:0003700, GO:0010468, GO:0046872
AT1G08300	NVL	protein_coding	No vein-like protein [Source:UniProtKB/TrEMBL;Acc:F4HW09]	embryo development ending in seed dormancy, nucleus, , root development, leaf vascular tissue pattern formation	GO:0009793, GO:0005634, , GO:0048364, GO:0010305
AT1G08320	TGA9	protein_coding	Transcription factor TGA9 [Source:UniProtKB/Swiss-Prot;Acc:Q93XM6]	sequence-specific DNA binding, transcription, DNA-templated, DNA binding, regulation of transcription, DNA-templated, DNA-binding transcription factor activity, transcription regulatory region DNA binding, hydrogen peroxide mediated signaling pathway, anther development, nucleus, protein binding, protein homodimerization activity, response to molecule of bacterial origin	GO:0043565, GO:0006351, GO:0003677, GO:0006355, GO:0003700, GO:0044212, GO:0071588, GO:0048653, GO:0005634, GO:0005515, GO:0042803, GO:0002237
AT1G08370	DCP1	protein_coding	mRNA-decapping enzyme-like protein [Source:UniProtKB/Swiss-Prot;Acc:Q9SJF3]	cytoplasm, hydrolase activity, P-body, deadenylation-independent decapping of nuclear-transcribed mRNA, mRNA processing, mRNA binding, enzyme regulator activity, protein binding, defense response, extracellular region, enzyme activator activity, positive regulation of catalytic activity, deadenylation-dependent decapping of nuclear-transcribed mRNA	GO:0005737, GO:0016787, GO:0000932, GO:0031087, GO:0006397, GO:0003729, GO:0030234, GO:0005515, GO:0006952, GO:0005576, GO:0008047, GO:0043085, GO:0000290
AT1G08530		protein_coding	Chitinase-like protein [Source:UniProtKB/TrEMBL;Acc:Q0WNC2]	membrane, biological_process, plastid, chloroplast envelope, integral component of membrane	GO:0016020, GO:0008150, GO:0009536, GO:0009941, GO:0016021
AT1G08540	SIGB	protein_coding	RNA polymerase sigma factor sigB [Source:UniProtKB/Swiss-Prot;Acc:O22056]	cellular response to light stimulus, regulation of transcription, DNA-templated, DNA-binding transcription factor activity, regulation of RNA biosynthetic process, sigma factor activity, DNA-templated transcription, initiation, regulation of DNA-templated transcription, initiation, chloroplast organization, tRNA metabolic process, DNA binding, chloroplast, plastid, response to red light	GO:0071482, GO:0006355, GO:0003700, GO:2001141, GO:0016987, GO:0006352, GO:2000142, GO:0009658, GO:0006399, GO:0003677, GO:0009507, GO:0009536, GO:0010114
AT1G08560	KN	protein_coding	SYP111 [Source:UniProtKB/TrEMBL;Acc:A0A178WAC8]	vesicle fusion, integral component of membrane, phragmoplast, exocytosis, SNARE complex, plasmodesma, cell cycle, intracellular, membrane, cell division, vesicle-mediated transport, plasma membrane, SNAP receptor activity, endomembrane system, intracellular protein transport, SNARE binding, protein transport, vesicle docking, membrane fusion, cell plate	GO:0006906, GO:0016021, GO:0009524, GO:0006887, GO:0031201, GO:0009506, GO:0007049, GO:0005622, GO:0016020, GO:0051301, GO:0016192, GO:0005886, GO:0005484, GO:0012505, GO:0006886, GO:0000149, GO:0015031, GO:0048278, GO:0061025, GO:0009504
AT1G08600	ATRX	protein_coding	CHR20 [Source:UniProtKB/TrEMBL;Acc:A0A178VZQ9]	pollen development, histone binding, nucleus, ATP binding, DNA repair, hydrolase activity, chromosome, cellular response to DNA damage stimulus, DNA binding, maintenance of rDNA, nucleotide binding, chromatin organization, helicase activity, regulation of histone exchange, chromosome, telomeric region, metal ion binding	GO:0009555, GO:0042393, GO:0005634, GO:0005524, GO:0006281, GO:0016787, GO:0005694, GO:0006974, GO:0003677, GO:0043007, GO:0000166, GO:0006325, GO:0004386, GO:1900049, GO:0000781, GO:0046872
AT1G08695	SCRL3	protein_coding	Putative defensin-like protein 228 [Source:UniProtKB/Swiss-Prot;Acc:P82622]	extracellular region, defense response, defense response to fungus, killing of cells of other organism, signal transduction	GO:0005576, GO:0006952, GO:0050832, GO:0031640, GO:0007165
AT1G09250	BHLH149	protein_coding	Transcription factor bHLH149 [Source:UniProtKB/Swiss-Prot;Acc:O80482]	DNA binding, protein dimerization activity, nucleus, regulation of transcription, DNA-templated, DNA-binding transcription factor activity, protein binding	GO:0003677, GO:0046983, GO:0005634, GO:0006355, GO:0003700, GO:0005515
AT1G09370		protein_coding	Plant invertase/pectin methylesterase inhibitor superfamily protein [Source:TAIR;Acc:AT1G09370]	negative regulation of catalytic activity, enzyme inhibitor activity, pectinesterase inhibitor activity	GO:0043086, GO:0004857, GO:0046910
AT1G09400		protein_coding	Putative 12-oxophytodienoate reductase-like protein 1 [Source:UniProtKB/Swiss-Prot;Acc:Q8GYA3]	oxidation-reduction process, oxidoreductase activity, FMN binding, catalytic activity	GO:0055114, GO:0016491, GO:0010181, GO:0003824
AT1G09430	ACLA-3	protein_coding	ATP-citrate synthase alpha chain protein 3 [Source:UniProtKB/Swiss-Prot;Acc:O80526]	acetyl-CoA biosynthetic process, transferase activity, fatty acid biosynthetic process, extracellular region, citrate lyase complex, ATP binding, ATP citrate synthase activity, cytoplasm, lipid metabolic process, cytosol, nucleotide binding, transferase activity, transferring acyl groups	GO:0006085, GO:0016740, GO:0006633, GO:0005576, GO:0009346, GO:0005524, GO:0003878, GO:0005737, GO:0006629, GO:0005829, GO:0000166, GO:0016746
AT1G09560	GLP4	protein_coding	Germin-like protein subfamily 2 member 1 [Source:UniProtKB/Swiss-Prot;Acc:P94014]	regulation of root development, metal ion binding, nucleus, extracellular region, plasmodesmata-mediated intercellular transport, nutrient reservoir activity, response to cold, plasmodesma, cell wall, apoplast, manganese ion binding	GO:2000280, GO:0046872, GO:0005634, GO:0005576, GO:0010497, GO:0045735, GO:0009409, GO:0009506, GO:0005618, GO:0048046, GO:0030145
AT1G09890		protein_coding	Rhamnogalacturonate lyase family protein [Source:TAIR;Acc:AT1G09890]	carbohydrate binding, lyase activity, carbohydrate metabolic process, catalytic activity	GO:0030246, GO:0016829, GO:0005975, GO:0003824
AT1G09940	HEMA2	protein_coding	Glutamyl-tRNA reductase 2, chloroplastic [Source:UniProtKB/Swiss-Prot;Acc:P49294]	oxidoreductase activity, porphyrin-containing compound biosynthetic process, chlorophyll biosynthetic process, protoporphyrinogen IX biosynthetic process, plastid, tetrapyrrole biosynthetic process, heme biosynthetic process, NADP binding, oxidation-reduction process, chloroplast, response to oxidative stress, glutamyl-tRNA reductase activity	GO:0016491, GO:0006779, GO:0015995, GO:0006782, GO:0009536, GO:0033014, GO:0006783, GO:0050661, GO:0055114, GO:0009507, GO:0006979, GO:0008883
AT1G09950	RAS1	protein_coding	At1g09950 [Source:UniProtKB/TrEMBL;Acc:O04515]	response to abscisic acid, negative regulation of abscisic acid-activated signaling pathway, abscisic acid-activated signaling pathway, negative regulation of cellular hyperosmotic salinity response, transcription, DNA-templated, response to salt stress, sequence-specific DNA binding	GO:0009737, GO:0009788, GO:0009738, GO:1900070, GO:0006351, GO:0009651, GO:0043565
AT1G10130	ECA3	protein_coding	Calcium-transporting ATPase 3, endoplasmic reticulum-type [Source:UniProtKB/Swiss-Prot;Acc:Q9SY55]	endoplasmic reticulum, proton transmembrane transport, manganese ion transmembrane transport, membrane, root development, nucleotide binding, manganese ion homeostasis, calcium ion transmembrane transport, endosome membrane, proton-exporting ATPase activity, phosphorylative mechanism, calcium transmembrane transporter activity, phosphorylative mechanism, cellular calcium ion homeostasis, calcium …	GO:0005783, GO:1902600, GO:0071421, GO:0016020, GO:0048364, GO:0000166, GO:0055071, GO:0070588, GO:0010008, GO:0008553, GO:0005388, GO:0006874, GO:0006816, GO:0033017, GO:0031902, GO:0006811, GO:0015410, GO:0000139, GO:0012505, GO:0005794, GO:0005802, GO:0016021, GO:0005768, GO:0046872, GO:0005524
AT1G10180	EXO84C	protein_coding	Exocyst complex component EXO84C [Source:UniProtKB/Swiss-Prot;Acc:Q9SY60]	protein localization, exocyst assembly, exocyst, acceptance of pollen, exocytosis, Golgi to plasma membrane transport, exocyst localization	GO:0008104, GO:0001927, GO:0000145, GO:0060321, GO:0006887, GO:0006893, GO:0051601
AT1G10310		protein_coding	NADPH-dependent pterin aldehyde reductase [Source:UniProtKB/Swiss-Prot;Acc:Q9SY73]	oxidation-reduction process, cytosol, folic acid-containing compound metabolic process, cytoplasm, oxidoreductase activity, oxidoreductase activity, acting on the CH-OH group of donors, NAD or NADP as acceptor	GO:0055114, GO:0005829, GO:0006760, GO:0005737, GO:0016491, GO:0016616
AT1G10560	PUB18	protein_coding	U-box domain-containing protein 18 [Source:UniProtKB/Swiss-Prot;Acc:Q9XIJ5]	nucleus, endomembrane system, ubiquitin-protein transferase activity, cytoplasm, transferase activity, regulation of stomatal movement, protein ubiquitination, membrane, regulation of abscisic acid-activated signaling pathway, regulation of seed germination, ubiquitin protein ligase activity, abscisic acid-activated signaling pathway, protein binding	GO:0005634, GO:0012505, GO:0004842, GO:0005737, GO:0016740, GO:0010119, GO:0016567, GO:0016020, GO:0009787, GO:0010029, GO:0061630, GO:0009738, GO:0005515
AT1G10660		protein_coding	AT1G10660 protein [Source:UniProtKB/TrEMBL;Acc:Q8H101]	biological_process, molecular_function, membrane, integral component of membrane	GO:0008150, GO:0003674, GO:0016020, GO:0016021
AT1G10670	ACLA-1	protein_coding	ATP-citrate lyase A-1 [Source:UniProtKB/TrEMBL;Acc:F4I5V8]	chlorophyll biosynthetic process, transferase activity, acetyl-CoA biosynthetic process, anthocyanin accumulation in tissues in response to UV light, citrate lyase complex, cytosol, lipid metabolic process, fatty acid biosynthetic process, nucleotide binding, aging, cytoplasm, regulation of embryonic development, ATP binding, transferase activity, transferring acyl groups, positive regulation of …	GO:0015995, GO:0016740, GO:0006085, GO:0043481, GO:0009346, GO:0005829, GO:0006629, GO:0006633, GO:0000166, GO:0007568, GO:0005737, GO:0045995, GO:0005524, GO:0016746, GO:0009911, GO:0048366, GO:0010025, GO:0045793, GO:0019252, GO:0016829, GO:0016117, GO:0003878
AT1G10700	PRS3	protein_coding	Ribose-phosphate pyrophosphokinase 3, chloroplastic [Source:UniProtKB/Swiss-Prot;Acc:Q93Z66]	nucleoside metabolic process, plastid, cytoplasm, ribose phosphate diphosphokinase complex, nucleotide biosynthetic process, phosphorylation, chloroplast, purine nucleotide biosynthetic process, magnesium ion binding, transferase activity, metal ion binding, ribose phosphate diphosphokinase activity, 5-phosphoribose 1-diphosphate biosynthetic process, ATP binding, kinase activity, nucleotide bind…	GO:0009116, GO:0009536, GO:0005737, GO:0002189, GO:0009165, GO:0016310, GO:0009507, GO:0006164, GO:0000287, GO:0016740, GO:0046872, GO:0004749, GO:0006015, GO:0005524, GO:0016301, GO:0000166
AT1G10745	ESF1.2	protein_coding	EMBRYO SURROUNDING FACTOR 1.2 [Source:UniProtKB/Swiss-Prot;Acc:A8MQX3]	embryonic axis specification, multicellular organism development, suspensor development	GO:0000578, GO:0007275, GO:0010098
AT1G10900	PIP5K7	protein_coding	Phosphatidylinositol 4-phosphate 5-kinase 7 [Source:UniProtKB/Swiss-Prot;Acc:Q9SUI2]	phosphorylation, nucleotide binding, ATP binding, 1-phosphatidylinositol-4-phosphate 5-kinase activity, phosphatidylinositol metabolic process, phosphatidylinositol phosphorylation, plasma membrane, kinase activity, transferase activity, phosphatidylinositol phosphate kinase activity	GO:0016310, GO:0000166, GO:0005524, GO:0016308, GO:0046488, GO:0046854, GO:0005886, GO:0016301, GO:0016740, GO:0016307
AT1G11185		ncRNA	other RNA [Source:TAIR;Acc:AT1G11185]
AT1G11260	STP1	protein_coding	STP1 [Source:UniProtKB/TrEMBL;Acc:A0A178WJ63]	transmembrane transporter activity, carbohydrate transport, integral component of membrane, nucleus, integral component of plasma membrane, monosaccharide transmembrane transport, glucose transmembrane transporter activity, symporter activity, proton transmembrane transport, plasmodesma, extracellular region, membrane, glucose import, plasma membrane, carbohydrate:proton symporter activity, monos…	GO:0022857, GO:0008643, GO:0016021, GO:0005634, GO:0005887, GO:0015749, GO:0005355, GO:0015293, GO:1902600, GO:0009506, GO:0005576, GO:0016020, GO:0046323, GO:0005886, GO:0005351, GO:0015145, GO:0055085, GO:0008645, GO:0005773
AT1G11350	SD113	protein_coding	G-type lectin S-receptor-like serine/threonine-protein kinase SD1-13 [Source:UniProtKB/Swiss-Prot;Acc:Q9LPZ9]	membrane, transferase activity, nucleotide binding, kinase activity, plasma membrane, calmodulin binding, recognition of pollen, protein autophosphorylation, ATP binding, phosphorylation, integral component of membrane, defense response to bacterium, incompatible interaction, protein serine/threonine kinase activity, protein kinase activity, cellular response to salicylic acid stimulus, carbohydr…	GO:0016020, GO:0016740, GO:0000166, GO:0016301, GO:0005886, GO:0005516, GO:0048544, GO:0046777, GO:0005524, GO:0016310, GO:0016021, GO:0009816, GO:0004674, GO:0004672, GO:0071446, GO:0030246, GO:0006952, GO:0031625, GO:0006468, GO:0005576
AT1G11360		protein_coding	AT1G11360 protein [Source:UniProtKB/TrEMBL;Acc:C0Z2J1]	plasma membrane, hydrolase activity, extracellular region, cytosol	GO:0005886, GO:0016787, GO:0005576, GO:0005829
AT1G11370	PME56	protein_coding	Probable pectinesterase 56 [Source:UniProtKB/Swiss-Prot;Acc:Q4PT34]	pectinesterase inhibitor activity, pectin catabolic process, negative regulation of catalytic activity, cell wall, cell wall modification, pectinesterase activity, extracellular region, hydrolase activity, aspartyl esterase activity, cell wall organization	GO:0046910, GO:0045490, GO:0043086, GO:0005618, GO:0042545, GO:0030599, GO:0005576, GO:0016787, GO:0045330, GO:0071555
AT1G11440		protein_coding	At1g11440 [Source:UniProtKB/TrEMBL;Acc:Q9LPZ0]	kinase activity, protein serine/threonine kinase activity, phosphorylation, phosphatidic acid binding, protein phosphorylation, protein autophosphorylation	GO:0016301, GO:0004674, GO:0016310, GO:0070300, GO:0006468, GO:0046777
AT1G11540		protein_coding	Sulfite exporter TauE/SafE family protein [Source:TAIR;Acc:AT1G11540]	integral component of membrane, Cul4A-RING E3 ubiquitin ligase complex, protein ubiquitination, membrane	GO:0016021, GO:0031464, GO:0016567, GO:0016020
AT1G11580	ATPMEPCRA	protein_coding	methylesterase PCR A [Source:TAIR;Acc:AT1G11580]	rRNA N-glycosylase activity, toxin activity, integral component of membrane, defense response to fungus, aspartyl esterase activity, vacuolar membrane, cell wall organization, cell wall, killing of cells of other organism, negative regulation of translation, cytosol, membrane, response to bacterium, defense response, extracellular region, pectinesterase inhibitor activity, negative regulation of …	GO:0030598, GO:0090729, GO:0016021, GO:0050832, GO:0045330, GO:0005774, GO:0071555, GO:0005618, GO:0031640, GO:0017148, GO:0005829, GO:0016020, GO:0009617, GO:0006952, GO:0005576, GO:0046910, GO:0043086, GO:0004857, GO:0030599, GO:0016787, GO:0045490, GO:0042545
AT1G11670	DTX36	protein_coding	Protein DETOXIFICATION 36 [Source:UniProtKB/Swiss-Prot;Acc:Q9SAB0]	transmembrane transporter activity, integral component of membrane, transmembrane transport, membrane, GO_0015238, antiporter activity, xenobiotic transmembrane transporter activity, drug transmembrane transport, xenobiotic transport	GO:0022857, GO:0016021, GO:0055085, GO:0016020, GO:0015238, GO:0015297, GO:0042910, GO:0006855, GO:0042908
AT1G11740		protein_coding	Ankyrin repeat family protein [Source:UniProtKB/TrEMBL;Acc:F4IAG4]	cytoplasm, protein binding, biological_process	GO:0005737, GO:0005515, GO:0008150
AT1G11750	CLPP6	protein_coding	ATP-dependent Clp protease proteolytic subunit [Source:UniProtKB/TrEMBL;Acc:F4IAG5]	hydrolase activity, chloroplast, serine-type peptidase activity, proteolysis, photosynthesis, chloroplast organization, serine-type endopeptidase activity, chloroplastic endopeptidase Clp complex, endopeptidase Clp complex, ATP-dependent peptidase activity, protein quality control for misfolded or incompletely synthesized proteins, chloroplast stroma, plastid stroma, peptidase activity, chloropla…	GO:0016787, GO:0009507, GO:0008236, GO:0006508, GO:0015979, GO:0009658, GO:0004252, GO:0009840, GO:0009368, GO:0004176, GO:0006515, GO:0009570, GO:0009532, GO:0008233, GO:0009534, GO:0051117, GO:0009941, GO:0009536
AT1G11870	OVA7	protein_coding	Serine--tRNA ligase, chloroplastic/mitochondrial [Source:UniProtKB/Swiss-Prot;Acc:Q8RWT8]	chloroplast organization, ligase activity, nucleotide binding, plant ovule development, plastid, mitochondrion organization, tRNA binding, cytoplasm, mitochondrion, ATP binding, serine-tRNA ligase activity, mitochondrial seryl-tRNA aminoacylation, chloroplast, cytosol, selenocysteinyl-tRNA(Sec) biosynthetic process, seryl-tRNA aminoacylation, tRNA aminoacylation for protein translation, aminoacyl…	GO:0009658, GO:0016874, GO:0000166, GO:0048481, GO:0009536, GO:0007005, GO:0000049, GO:0005737, GO:0005739, GO:0005524, GO:0004828, GO:0070158, GO:0009507, GO:0005829, GO:0097056, GO:0006434, GO:0006418, GO:0004812, GO:0006412, GO:0005515
AT1G11925		protein_coding	F12F1.21 protein [Source:UniProtKB/TrEMBL;Acc:O65387]	pectate lyase activity, biological_process, lyase activity, membrane, pectin catabolic process, integral component of membrane, metal ion binding	GO:0030570, GO:0008150, GO:0016829, GO:0016020, GO:0045490, GO:0016021, GO:0046872
AT1G11930		protein_coding	Pyridoxal phosphate homeostasis protein [Source:UniProtKB/TrEMBL;Acc:Q944L8]	intracellular, pyridoxal phosphate binding	GO:0005622, GO:0030170
AT1G12030		protein_coding	At1g12030 [Source:UniProtKB/TrEMBL;Acc:O65376]
AT1G12100		protein_coding	Bifunctional inhibitor/lipid-transfer protein/seed storage 2S albumin superfamily protein [Source:UniProtKB/TrEMBL;Acc:F4IC43]
AT1G12270	HOP1	protein_coding	Hop1 [Source:UniProtKB/TrEMBL;Acc:A0A178WM19]	nucleus, chaperone-mediated protein complex assembly, Hsp90 protein binding, cytosol, preprotein binding, cytoplasm, protein binding, extracellular region	GO:0005634, GO:0051131, GO:0051879, GO:0005829, GO:0070678, GO:0005737, GO:0005515, GO:0005576
AT1G12350	PPCS1	protein_coding	Phosphopantothenate--cysteine ligase 1 [Source:UniProtKB/Swiss-Prot;Acc:Q8GXR5]	coenzyme A biosynthetic process, ligase activity, phosphopantothenate--cysteine ligase activity	GO:0015937, GO:0016874, GO:0004632
AT1G12370	PHR1	protein_coding	Deoxyribodipyrimidine photo-lyase [Source:UniProtKB/Swiss-Prot;Acc:Q9SB00]	deoxyribodipyrimidine photo-lyase activity, nucleus, photoreactive repair, DNA repair, FAD binding, DNA binding, UV protection, DNA photolyase activity, cellular response to DNA damage stimulus, nucleotide binding, lyase activity	GO:0003904, GO:0005634, GO:0000719, GO:0006281, GO:0071949, GO:0003677, GO:0009650, GO:0003913, GO:0006974, GO:0000166, GO:0016829
AT1G12665		protein_coding	Thionin-like protein [Source:UniProtKB/TrEMBL;Acc:A8MSF3]	response to nematode	GO:0009624
AT1G12990		protein_coding	Beta-1,4-N-acetylglucosaminyltransferase family protein [Source:UniProtKB/TrEMBL;Acc:F4HP06]	transferase activity, transferring glycosyl groups, beta-1,4-mannosylglycoprotein 4-beta-N-acetylglucosaminyltransferase activity, transferase activity, protein N-linked glycosylation, membrane, N-acetylglucosamine metabolic process, integral component of membrane	GO:0016757, GO:0003830, GO:0016740, GO:0006487, GO:0016020, GO:0006044, GO:0016021
AT1G13000		protein_coding	Transmembrane protein, putative (DUF707) [Source:UniProtKB/TrEMBL;Acc:Q8VYF6]	integral component of membrane, membrane, Golgi trans cisterna, biological_process	GO:0016021, GO:0016020, GO:0000138, GO:0008150
AT1G13110	CYP71B7	protein_coding	CYP71B7 [Source:UniProtKB/TrEMBL;Acc:A0A178WGC6]	oxidation-reduction process, iron ion binding, oxidoreductase activity, acting on paired donors, with incorporation or reduction of molecular oxygen, NAD(P)H as one donor, and incorporation of one atom of oxygen, membrane, oxidoreductase activity, metal ion binding, oxidoreductase activity, acting on paired donors, with incorporation or reduction of molecular oxygen, integral component of membran…	GO:0055114, GO:0005506, GO:0016709, GO:0016020, GO:0016491, GO:0046872, GO:0016705, GO:0016021, GO:0004497, GO:0020037
AT1G13485		protein_coding	unknown protein; FUNCTIONS IN: molecular_function unknown; INVOLVED IN: biological_process unknown; LOCATED IN: cellular_component unknown; Ha. [Source:TAIR;Acc:AT1G13485]	biological_process, molecular_function, cellular_component	GO:0008150, GO:0003674, GO:0005575
AT1G13680		protein_coding	F21F23.12 protein [Source:UniProtKB/TrEMBL;Acc:Q9LMX9]	phosphoric diester hydrolase activity, lipid metabolic process	GO:0008081, GO:0006629
AT1G13830		protein_coding	Carbohydrate-binding X8 domain superfamily protein [Source:TAIR;Acc:AT1G13830]
AT1G14170		protein_coding	F7A19.25 protein [Source:UniProtKB/TrEMBL;Acc:Q9XI71]	response to abscisic acid, mRNA binding, nucleic acid binding, RNA binding	GO:0009737, GO:0003729, GO:0003676, GO:0003723
AT1G14180		protein_coding	Putative mandelonitrile lyase [Source:UniProtKB/TrEMBL;Acc:Q8GXX6]	membrane, biological_process, integral component of membrane, lyase activity	GO:0016020, GO:0008150, GO:0016021, GO:0016829
AT1G14240	APY3	protein_coding	Probable apyrase 3 [Source:UniProtKB/Swiss-Prot;Acc:Q9XI62]	8-oxo-dGTP phosphohydrolase activity, dCTP phosphohydrolase activity, dTTP phosphohydrolase activity, dUTP phosphohydrolase activity, hydrolase activity, GTP phosphohydrolase activity, nucleotide binding, integral component of membrane, dGTP phosphohydrolase activity, dATP phosphohydrolase activity, membrane, ATP binding	GO:0102490, GO:0102486, GO:0102488, GO:0102487, GO:0016787, GO:0102489, GO:0000166, GO:0016021, GO:0102491, GO:0102485, GO:0016020, GO:0005524
AT1G14320	RPL10A	protein_coding	60S ribosomal protein L10-1 [Source:UniProtKB/Swiss-Prot;Acc:Q93VT9]	cytoplasm, nucleolus, defense response, ribosomal large subunit assembly, defense response to virus, protein binding, translation, cytosol, chloroplast, vacuole, cytosolic ribosome, ribosome, structural constituent of ribosome, vacuolar membrane, nucleus, mRNA binding, cellular response to UV-B, cytosolic large ribosomal subunit, polysomal ribosome, extracellular region, developmental process	GO:0005737, GO:0005730, GO:0006952, GO:0000027, GO:0051607, GO:0005515, GO:0006412, GO:0005829, GO:0009507, GO:0005773, GO:0022626, GO:0005840, GO:0003735, GO:0005774, GO:0005634, GO:0003729, GO:0071493, GO:0022625, GO:0042788, GO:0005576, GO:0032502
AT1G14340		protein_coding	RNA-binding (RRM/RBD/RNP motifs) family protein [Source:UniProtKB/TrEMBL;Acc:Q949S4]	integral component of membrane, molecular_function, cellular_component, nucleic acid binding, RNA binding, membrane, biological_process	GO:0016021, GO:0003674, GO:0005575, GO:0003676, GO:0003723, GO:0016020, GO:0008150
AT1G14370	PBL2	protein_coding	PBL2 [Source:UniProtKB/TrEMBL;Acc:A0A178WI52]	phosphorylation, ATP binding, protein kinase activity, protein serine/threonine kinase activity, nucleus, protein phosphorylation, nucleotide binding, defense response, Tat protein binding, positive regulation of defense response to bacterium, protein binding, kinase activity, plasma membrane, membrane, transferase activity	GO:0016310, GO:0005524, GO:0004672, GO:0004674, GO:0005634, GO:0006468, GO:0000166, GO:0006952, GO:0030957, GO:1900426, GO:0005515, GO:0016301, GO:0005886, GO:0016020, GO:0016740
AT1G14460		protein_coding	Protein STICHEL-like 1 [Source:UniProtKB/Swiss-Prot;Acc:F4HW65]	DNA clamp loader activity, plasma membrane, ATP binding, DNA-directed DNA polymerase activity, DNA biosynthetic process, DNA binding, nucleus, DNA replication factor C complex, nucleotide binding, DNA polymerase III complex, DNA repair, DNA replication, DNA-dependent DNA replication	GO:0003689, GO:0005886, GO:0005524, GO:0003887, GO:0071897, GO:0003677, GO:0005634, GO:0005663, GO:0000166, GO:0009360, GO:0006281, GO:0006260, GO:0006261
AT1G14720	XTH28	protein_coding	Xyloglucan endotransglucosylase/hydrolase [Source:UniProtKB/TrEMBL;Acc:A0A178W9E1]	stamen filament development, fruit development, transferase activity, hydrolase activity, hydrolase activity, acting on glycosyl bonds, xyloglucan metabolic process, xyloglucan:xyloglucosyl transferase activity, cell wall, cellular glucan metabolic process, cell wall biogenesis, metabolic process, extracellular region, cell wall organization, carbohydrate metabolic process, apoplast, hydrolase ac…	GO:0080086, GO:0010154, GO:0016740, GO:0016787, GO:0016798, GO:0010411, GO:0016762, GO:0005618, GO:0006073, GO:0042546, GO:0008152, GO:0005576, GO:0071555, GO:0005975, GO:0048046, GO:0004553
AT1G14730	CYB561C	protein_coding	Probable transmembrane ascorbate ferrireductase 3 [Source:UniProtKB/Swiss-Prot;Acc:Q67ZF6]	oxidation-reduction process, metal ion binding, integral component of membrane, oxidoreductase activity, membrane	GO:0055114, GO:0046872, GO:0016021, GO:0016491, GO:0016020
AT1G14740	OBE3	protein_coding	Protein OBERON 3 [Source:UniProtKB/Swiss-Prot;Acc:Q94B71]	root meristem specification, nucleus, embryonic meristem initiation, metal ion homeostasis, cell fate specification, protein binding, regulation of gene expression, maintenance of root meristem identity, embryonic pattern specification, maintenance of shoot apical meristem identity, metal ion binding	GO:0010071, GO:0005634, GO:0090421, GO:0055065, GO:0001708, GO:0005515, GO:0010468, GO:0010078, GO:0009880, GO:0010492, GO:0046872
AT1G14830	DRP1C	protein_coding	DRP1C [Source:UniProtKB/TrEMBL;Acc:A0A178W4V6]	GTP binding, cytoskeleton, extracellular region, hydrolase activity, cell division, plasmodesma, microtubule, nucleotide binding, cytoplasm, membrane, cell cortex, plasma membrane, organelle fission, cell cycle, pollen maturation, cell plate, microtubule binding, phragmoplast, GTPase activity, mitochondrion organization, mitochondrial fission	GO:0005525, GO:0005856, GO:0005576, GO:0016787, GO:0051301, GO:0009506, GO:0005874, GO:0000166, GO:0005737, GO:0016020, GO:0005938, GO:0005886, GO:0048285, GO:0007049, GO:0010152, GO:0009504, GO:0008017, GO:0009524, GO:0003924, GO:0007005, GO:0000266
AT1G15400		protein_coding	Uncharacterized protein At1g15400 [Source:UniProtKB/Swiss-Prot;Acc:Q9XI29]	plasma membrane, , biological_process	GO:0005886, , GO:0008150
AT1G15405		ncRNA	other RNA [Source:TAIR;Acc:AT1G15405]
AT1G15470		protein_coding	F9L1.42 protein [Source:UniProtKB/TrEMBL;Acc:Q9XI22]	extracellular region, protein binding, biological_process	GO:0005576, GO:0005515, GO:0008150
AT1G15520	ABCG40	protein_coding	ABC transporter G family member 40 [Source:UniProtKB/Swiss-Prot;Acc:Q9M9E1]	protein binding, lead ion transport, defense response to oomycetes, response to ethylene, defense response, nucleotide binding, transmembrane transport, membrane, response to ozone, integral component of membrane, response to jasmonic acid, ATPase activity, response to salicylic acid, ATP binding, plasma membrane, drug transmembrane transport, abscisic acid transport, terpenoid transport, ATPase-…	GO:0005515, GO:0015692, GO:0002229, GO:0009723, GO:0006952, GO:0000166, GO:0055085, GO:0016020, GO:0010193, GO:0016021, GO:0009753, GO:0016887, GO:0009751, GO:0005524, GO:0005886, GO:0006855, GO:0080168, GO:0046865, GO:0042626
AT1G15530	LECRKS1	protein_coding	L-type lectin-domain containing receptor kinase S.1 [Source:UniProtKB/Swiss-Prot;Acc:Q9M9E0]	defense response to oomycetes, phosphorylation, transmembrane receptor protein serine/threonine kinase activity, protein serine/threonine kinase activity, vacuole, protein kinase activity, defense response, protein phosphorylation, carbohydrate binding, membrane, ATP binding, transferase activity, kinase activity, nucleotide binding, transmembrane receptor protein serine/threonine kinase signalin…	GO:0002229, GO:0016310, GO:0004675, GO:0004674, GO:0005773, GO:0004672, GO:0006952, GO:0006468, GO:0030246, GO:0016020, GO:0005524, GO:0016740, GO:0016301, GO:0000166, GO:0007178, GO:0005886, GO:0016021, GO:0042742
AT1G15540		protein_coding	2-oxoglutarate (2OG) and Fe(II)-dependent oxygenase superfamily protein [Source:TAIR;Acc:AT1G15540]	oxidation-reduction process, oxidoreductase activity, dioxygenase activity, extracellular region, metal ion binding	GO:0055114, GO:0016491, GO:0051213, GO:0005576, GO:0046872
AT1G15570	CYCA2-3	protein_coding	CYCA2 [Source:UniProtKB/TrEMBL;Acc:A0A178WNJ4]	regulation of cyclin-dependent protein serine/threonine kinase activity, cell population proliferation, protein kinase activity, cell cycle G2/M phase transition, lateral root formation, protein phosphorylation, regulation of mitotic nuclear division, positive regulation of stomatal complex development, regulation of G2/M transition of mitotic cell cycle, positive regulation of cell population pr…	GO:0000079, GO:0008283, GO:0004672, GO:0044839, GO:0010311, GO:0006468, GO:0007088, GO:2000123, GO:0010389, GO:0008284, GO:0042023, GO:0005634, GO:0007049, GO:0019901, GO:0045787, GO:0010444, GO:0000278, GO:0044772, GO:0005515, GO:0051301, GO:0016538, GO:0005737, GO:0000307
AT1G15800		protein_coding	At1g15800 [Source:UniProtKB/TrEMBL;Acc:Q6NL17]	biological_process, molecular_function	GO:0008150, GO:0003674
AT1G15830		protein_coding	unknown protein; Ha. [Source:TAIR;Acc:AT1G15830]	biological_process,	GO:0008150,
AT1G16100		tRNA	pre-tRNA [Source:TAIR;Acc:AT1G16100]
AT1G16110	WAKL6	protein_coding	Wall-associated receptor kinase-like 6 [Source:UniProtKB/Swiss-Prot;Acc:Q8GXQ3]	plasma membrane, phosphorylation, cell surface receptor signaling pathway, protein serine/threonine kinase activity, nucleotide binding, transferase activity, polysaccharide binding, ATP binding, integral component of membrane, membrane, protein kinase activity, protein phosphorylation, plant-type cell wall, kinase activity	GO:0005886, GO:0016310, GO:0007166, GO:0004674, GO:0000166, GO:0016740, GO:0030247, GO:0005524, GO:0016021, GO:0016020, GO:0004672, GO:0006468, GO:0009505, GO:0016301
AT1G16120	WAKL1	protein_coding	Wall-associated receptor kinase-like 1 [Source:UniProtKB/Swiss-Prot;Acc:Q9S9M5]	calcium ion binding, kinase activity, protein phosphorylation, phosphorylation, transferase activity, protein kinase activity, nucleotide binding, ATP binding, integral component of membrane, plasma membrane, plant-type cell wall, polysaccharide binding, cell surface receptor signaling pathway, membrane, protein serine/threonine kinase activity	GO:0005509, GO:0016301, GO:0006468, GO:0016310, GO:0016740, GO:0004672, GO:0000166, GO:0005524, GO:0016021, GO:0005886, GO:0009505, GO:0030247, GO:0007166, GO:0016020, GO:0004674
AT1G16130	WAKL2	protein_coding	Wall-associated receptor kinase-like 2 [Source:UniProtKB/Swiss-Prot;Acc:Q7X8C5]	cell surface receptor signaling pathway, calcium ion binding, protein serine/threonine kinase activity, kinase activity, plasma membrane, protein kinase activity, phosphorylation, protein autophosphorylation, integral component of membrane, polysaccharide binding, plant-type cell wall, ATP binding, membrane, transferase activity, nucleotide binding, protein phosphorylation	GO:0007166, GO:0005509, GO:0004674, GO:0016301, GO:0005886, GO:0004672, GO:0016310, GO:0046777, GO:0016021, GO:0030247, GO:0009505, GO:0005524, GO:0016020, GO:0016740, GO:0000166, GO:0006468
AT1G16140	NA	NA	NA	NA	NA
AT1G16150	WAKL4	protein_coding	Wall-associated receptor kinase-like 4 [Source:UniProtKB/Swiss-Prot;Acc:Q9S9M2]	ATP binding, protein serine/threonine kinase activity, transferase activity, nucleotide binding, calcium ion binding, integral component of membrane, membrane, kinase activity, phosphorylation, protein phosphorylation, protein kinase activity, polysaccharide binding	GO:0005524, GO:0004674, GO:0016740, GO:0000166, GO:0005509, GO:0016021, GO:0016020, GO:0016301, GO:0016310, GO:0006468, GO:0004672, GO:0030247
AT1G16160	WAKL5	protein_coding	WAKL5 [Source:UniProtKB/TrEMBL;Acc:A0A178W9G0]	kinase activity, calcium ion binding, nucleotide binding, membrane, polysaccharide binding, transferase activity, protein phosphorylation, ATP binding, protein kinase activity, integral component of membrane, phosphorylation, protein serine/threonine kinase activity	GO:0016301, GO:0005509, GO:0000166, GO:0016020, GO:0030247, GO:0016740, GO:0006468, GO:0005524, GO:0004672, GO:0016021, GO:0016310, GO:0004674
AT1G16170		protein_coding	Ephrin-A3 protein [Source:UniProtKB/TrEMBL;Acc:Q94K72]	biological_process, membrane, integral component of membrane	GO:0008150, GO:0016020, GO:0016021
AT1G16225		protein_coding	Target SNARE coiled-coil domain protein [Source:TAIR;Acc:AT1G16225]
AT1G16230		protein_coding	Target SNARE coiled-coil domain protein [Source:UniProtKB/TrEMBL;Acc:F4I2U8]	endomembrane system, SNARE complex, SNARE binding, intracellular protein transport, vesicle docking, integral component of membrane, vesicle fusion, SNAP receptor activity	GO:0012505, GO:0031201, GO:0000149, GO:0006886, GO:0048278, GO:0016021, GO:0006906, GO:0005484
AT1G16660	NA	NA	NA	NA	NA
AT1G16920	RABA1B	protein_coding	RABA1b [Source:UniProtKB/TrEMBL;Acc:A0A178WJV5]	regulation of vesicle-mediated transport, vacuole, GTPase activity, nucleotide binding, protein transport, nucleus, hyperosmotic salinity response, endomembrane system, vacuolar membrane, GTP binding, Rab protein signal transduction, membrane, plasma membrane, endosome, intracellular protein transport	GO:0060627, GO:0005773, GO:0003924, GO:0000166, GO:0015031, GO:0005634, GO:0042538, GO:0012505, GO:0005774, GO:0005525, GO:0032482, GO:0016020, GO:0005886, GO:0005768, GO:0006886
AT1G16970	KU70	protein_coding	KU70 [Source:UniProtKB/TrEMBL;Acc:A0A178WAS1]	nuclear chromosome, telomeric region, telomeric DNA binding, DNA repair, cellular response to X-ray, Ku70:Ku80 complex, telomere maintenance, GO_0004003, nucleus, double-strand break repair via nonhomologous end joining, response to heat, DNA recombination, cellular response to gamma radiation, DNA binding, helicase activity, DNA duplex unwinding, DNA helicase activity, cellular response to DNA d…	GO:0000784, GO:0042162, GO:0006281, GO:0071481, GO:0043564, GO:0000723, GO:0004003, GO:0005634, GO:0006303, GO:0009408, GO:0006310, GO:0071480, GO:0003677, GO:0004386, GO:0032508, GO:0003678, GO:0006974, GO:0003690, GO:0016787, GO:0005737, GO:0000166, GO:0005515, GO:0003684, GO:0005524
AT1G17000	ATTPS3	nontranslating_CDS	trehalose-phosphatase/synthase 3 [Source:TAIR;Acc:AT1G17000]
AT1G17010		protein_coding	2-oxoglutarate (2OG) and Fe(II)-dependent oxygenase superfamily protein [Source:UniProtKB/TrEMBL;Acc:F4I629]	metal ion binding, oxidoreductase activity, oxidation-reduction process, dioxygenase activity	GO:0046872, GO:0016491, GO:0055114, GO:0051213
AT1G17270	OFUT5	protein_coding	O-fucosyltransferase 5 [Source:UniProtKB/Swiss-Prot;Acc:Q84WU0]	integral component of membrane, carbohydrate metabolic process, transferase activity, peptide-O-fucosyltransferase activity, transferase activity, transferring glycosyl groups, protein O-linked fucosylation, fucose metabolic process, membrane	GO:0016021, GO:0005975, GO:0016740, GO:0046922, GO:0016757, GO:0036066, GO:0006004, GO:0016020
AT1G17277	NA	NA	NA	NA	NA
AT1G17450		protein_coding	B-block binding subunit of TFIIIC [Source:UniProtKB/TrEMBL;Acc:F4I7J9]	transcription initiation from RNA polymerase III promoter, 5S class rRNA transcription by RNA polymerase III, RNA polymerase III type 1 promoter sequence-specific DNA binding, biological_process, molecular_function, RNA polymerase III type 2 promoter sequence-specific DNA binding, , transcription factor TFIIIC complex	GO:0006384, GO:0042791, GO:0001002, GO:0008150, GO:0003674, GO:0001003, , GO:0000127
AT1G17455	EFL4	protein_coding	ELF4-L4 [Source:UniProtKB/TrEMBL;Acc:A0A178WKX5]	protein homodimerization activity, nucleus, positive regulation of circadian rhythm, photoperiodism, rhythmic process, entrainment of circadian clock	GO:0042803, GO:0005634, GO:0042753, GO:0009648, GO:0048511, GO:0009649
AT1G17495	NA	NA	NA	NA	NA
AT1G17590	NFYA8	protein_coding	Uncharacterized protein At1g17590 (Fragment) [Source:UniProtKB/TrEMBL;Acc:C0SUW0]	nucleus, DNA-binding transcription factor activity, protein binding, DNA binding, RNA polymerase II cis-regulatory region sequence-specific DNA binding, regulation of transcription, DNA-templated, CCAAT-binding factor complex	GO:0005634, GO:0003700, GO:0005515, GO:0003677, GO:0000978, GO:0006355, GO:0016602
AT1G17600		protein_coding	Disease resistance protein (TIR-NBS-LRR class) family [Source:UniProtKB/TrEMBL;Acc:F4I901]	regulation of innate immune response, cytoplasm, membrane, protein binding, signal transduction, integral component of membrane, nucleus, ADP binding	GO:0045088, GO:0005737, GO:0016020, GO:0005515, GO:0007165, GO:0016021, GO:0005634, GO:0043531
AT1G17610	CHS1	protein_coding	Disease resistance protein CHS1 [Source:UniProtKB/Swiss-Prot;Acc:F4I902]	cytoplasm, NAD+ nucleotidase, cyclic ADP-ribose generating, NAD(P)+ nucleosidase activity, protein binding, defense response, signal transduction, borate transport, nucleus, ADP binding, hydrolase activity	GO:0005737, GO:0061809, GO:0050135, GO:0005515, GO:0006952, GO:0007165, GO:0046713, GO:0005634, GO:0043531, GO:0016787
AT1G17640		protein_coding	RNA-binding (RRM/RBD/RNP motifs) family protein [Source:UniProtKB/TrEMBL;Acc:F4I906]	mRNA binding, integral component of membrane, membrane, biological_process, RNA binding, ribonucleoprotein complex, nucleic acid binding	GO:0003729, GO:0016021, GO:0016020, GO:0008150, GO:0003723, GO:1990904, GO:0003676
AT1G17650	GLYR2	protein_coding	Glyoxylate/succinic semialdehyde reductase 2, chloroplastic [Source:UniProtKB/Swiss-Prot;Acc:F4I907]	NAD binding, oxidoreductase activity, acting on the CH-OH group of donors, NAD or NADP as acceptor, chloroplast, oxidoreductase activity, NADP binding, glyoxylate reductase (NADP) activity, oxidation-reduction process, chloroplast stroma, plastid	GO:0051287, GO:0016616, GO:0009507, GO:0016491, GO:0050661, GO:0030267, GO:0055114, GO:0009570, GO:0009536
AT1G17830		protein_coding	At1g17830 [Source:UniProtKB/TrEMBL;Acc:Q9LMU5]	biological_process	GO:0008150
AT1G17850	STR8	protein_coding	Rhodanese-like domain-containing protein 8, chloroplastic [Source:UniProtKB/Swiss-Prot;Acc:F4I933]	chloroplast, , plastid, biological_process	GO:0009507, , GO:0009536, GO:0008150
AT1G17860	KTI2	protein_coding	Kunitz trypsin inhibitor 2 [Source:UniProtKB/Swiss-Prot;Acc:Q9LMU2]	endopeptidase inhibitor activity, peptidase inhibitor activity, secretory vesicle, cysteine-type endopeptidase inhibitor activity, negative regulation of peptidase activity, negative regulation of endopeptidase activity, cell wall, defense response, serine-type endopeptidase inhibitor activity, response to insect, apoplast, endoplasmic reticulum	GO:0004866, GO:0030414, GO:0099503, GO:0004869, GO:0010466, GO:0010951, GO:0005618, GO:0006952, GO:0004867, GO:0009625, GO:0048046, GO:0005783
AT1G17890	GER2	protein_coding	Putative GDP-L-fucose synthase 2 [Source:UniProtKB/Swiss-Prot;Acc:Q9LMU0]	GDP-L-fucose synthase activity, oxidoreductase activity, catalytic activity, coenzyme binding, isomerase activity, 'de novo' GDP-L-fucose biosynthetic process, nucleotide-sugar biosynthetic process, oxidation-reduction process, metabolic process	GO:0050577, GO:0016491, GO:0003824, GO:0050662, GO:0016853, GO:0042351, GO:0009226, GO:0055114, GO:0008152
AT1G17940		protein_coding	At1g17940 [Source:UniProtKB/TrEMBL;Acc:Q9LMT6]	, nucleus, integral component of membrane, membrane	, GO:0005634, GO:0016021, GO:0016020
AT1G18200	RABA6B	protein_coding	RABA6b [Source:UniProtKB/TrEMBL;Acc:A0A178WEX4]	endomembrane system, membrane, GTPase activity, endosome, protein transport, nucleotide binding, GTP binding, Rab protein signal transduction, plasma membrane, intracellular protein transport	GO:0012505, GO:0016020, GO:0003924, GO:0005768, GO:0015031, GO:0000166, GO:0005525, GO:0032482, GO:0005886, GO:0006886
AT1G18210	CML27	protein_coding	Probable calcium-binding protein CML27 [Source:UniProtKB/Swiss-Prot;Acc:Q9LE22]	calcium ion binding, biological_process, metal ion binding, nucleus, vacuole, cytosol, plasma membrane	GO:0005509, GO:0008150, GO:0046872, GO:0005634, GO:0005773, GO:0005829, GO:0005886
AT1G18335		protein_coding	Acyl-CoA N-acyltransferases (NAT) superfamily protein [Source:TAIR;Acc:AT1G18335]	N-acetyltransferase activity, histone H4 acetylation, transferase activity, transferring acyl groups, N-terminal protein amino acid acetylation, H2A histone acetyltransferase activity, peptide-serine-N-acetyltransferase activity, histone H2A acetylation, regulation of chromatin silencing at rDNA, H4 histone acetyltransferase activity, transferase activity	GO:0008080, GO:0043967, GO:0016746, GO:0006474, GO:0043998, GO:1990189, GO:0043968, GO:0061187, GO:0010485, GO:0016740
AT1G18340	TFB4	protein_coding	General transcription and DNA repair factor IIH subunit TFB4 [Source:UniProtKB/Swiss-Prot;Acc:Q8LF41]	nucleotide-excision repair, DNA-dependent ATPase activity, phosphorylation of RNA polymerase II C-terminal domain, metal ion binding, membrane, regulation of transcription, DNA-templated, integral component of membrane, transcription factor TFIIH holo complex, transcription factor TFIIH core complex, cellular response to DNA damage stimulus, DNA repair, nucleus, RNA polymerase II CTD heptapeptide…	GO:0006289, GO:0008094, GO:0070816, GO:0046872, GO:0016020, GO:0006355, GO:0016021, GO:0005675, GO:0000439, GO:0006974, GO:0006281, GO:0005634, GO:0008353
AT1G18400	BEE1	protein_coding	Transcription factor BEE 1 [Source:UniProtKB/Swiss-Prot;Acc:Q8GZ13]	positive regulation of shade avoidance, DNA binding, protein dimerization activity, nucleus, protein binding, DNA-binding transcription factor activity, regulation of transcription, DNA-templated, transcription, DNA-templated	GO:1902448, GO:0003677, GO:0046983, GO:0005634, GO:0005515, GO:0003700, GO:0006355, GO:0006351
AT1G18670	IBS1	protein_coding	Protein kinase superfamily protein [Source:TAIR;Acc:AT1G18670]	transferase activity, cyclin-dependent protein serine/threonine kinase activity, nucleotide binding, defense response to oomycetes, protein phosphorylation, cyclin-dependent protein kinase holoenzyme complex, protein kinase activity, protein serine/threonine kinase activity, nucleus, RNA polymerase II CTD heptapeptide repeat kinase activity, positive regulation of defense response to oomycetes, r…	GO:0016740, GO:0004693, GO:0000166, GO:0002229, GO:0006468, GO:0000307, GO:0004672, GO:0004674, GO:0005634, GO:0008353, GO:1902290, GO:0051726, GO:0016310, GO:0042742, GO:0005524, GO:0070816, GO:0016301, GO:1900426, GO:2000031, GO:0000790, GO:0006952, GO:0032968, GO:0005886
AT1G18680		protein_coding	F6A14.21 protein [Source:UniProtKB/TrEMBL;Acc:Q9M9T9]	nucleic acid phosphodiester bond hydrolysis, endonuclease activity	GO:0090305, GO:0004519
AT1G18910		protein_coding	Zinc finger protein BRUTUS-like At1g18910 [Source:UniProtKB/Swiss-Prot;Acc:F4IDY5]	integral component of membrane, regulation of iron ion transport, membrane, ligase activity, cell, protein ubiquitination, iron import into cell, zinc ion binding, iron ion import across plasma membrane, ubiquitin-dependent protein catabolic process, nucleus, protein binding, cellular iron ion homeostasis, ubiquitin protein ligase activity, cellular response to iron ion starvation, metal ion bind…	GO:0016021, GO:0034756, GO:0016020, GO:0016874, GO:0005623, GO:0016567, GO:0033212, GO:0008270, GO:0098711, GO:0006511, GO:0005634, GO:0005515, GO:0006879, GO:0061630, GO:0010106, GO:0046872
AT1G19210	ERF017	protein_coding	Ethylene-responsive transcription factor ERF017 [Source:UniProtKB/Swiss-Prot;Acc:Q84QC2]	nucleus, transcription regulatory region DNA binding, DNA binding, regulation of transcription, DNA-templated, ethylene-activated signaling pathway, DNA-binding transcription factor activity	GO:0005634, GO:0044212, GO:0003677, GO:0006355, GO:0009873, GO:0003700
AT1G19240		protein_coding	T29M8.11 [Source:UniProtKB/TrEMBL;Acc:Q9LMA2]	integral component of membrane, membrane, biological_process	GO:0016021, GO:0016020, GO:0008150
AT1G19250	FMO1	protein_coding	Probable flavin-containing monooxygenase 1 [Source:UniProtKB/Swiss-Prot;Acc:Q9LMA1]	oxidation-reduction process, cellular response to hypoxia, defense response signaling pathway, resistance gene-dependent, defense response to bacterium, N,N-dimethylaniline monooxygenase activity, defense response to fungus, peptidyl-proline hydroxylation, plant-type hypersensitive response, L-pipecolic acid biosynthetic process, monooxygenase activity, peptidyl-proline dioxygenase activity, resp…	GO:0055114, GO:0071456, GO:0009870, GO:0042742, GO:0004499, GO:0050832, GO:0019511, GO:0009626, GO:0062034, GO:0004497, GO:0031543, GO:0051707, GO:0050661, GO:0006952, GO:0050660, GO:0010204, GO:0009627, GO:0016491, GO:0062047
AT1G19330		protein_coding	unknown protein; BEST Arabidopsis thaliana protein match is: unknown protein (TAIR:AT1G75060.1); Ha. [Source:TAIR;Acc:AT1G19330]	regulation of circadian rhythm, histone deacetylation, histone deacetylase activity, histone deacetylase complex, regulation of transcription, DNA-templated, protein binding, transcription coregulator activity	GO:0042752, GO:0016575, GO:0004407, GO:0000118, GO:0006355, GO:0005515, GO:0003712
AT1G19360	RRA3	protein_coding	Arabinosyltransferase RRA3 [Source:UniProtKB/Swiss-Prot;Acc:Q9LN62]	Golgi membrane, Golgi medial cisterna, endosome, trans-Golgi network, membrane, integral component of membrane, root hair cell development, transferase activity, cell wall organization, transferase activity, transferring glycosyl groups, Golgi apparatus	GO:0000139, GO:0005797, GO:0005768, GO:0005802, GO:0016020, GO:0016021, GO:0080147, GO:0016740, GO:0071555, GO:0016757, GO:0005794
AT1G19380		protein_coding	At1g19380 [Source:UniProtKB/TrEMBL;Acc:Q9LN60]	membrane, integral component of membrane, biological_process	GO:0016020, GO:0016021, GO:0008150
AT1G19860		protein_coding	Zinc finger C-x8-C-x5-C-x3-H type family protein [Source:TAIR;Acc:AT1G19860]	metal ion binding, biological_process, DNA binding, protein binding, nucleus	GO:0046872, GO:0008150, GO:0003677, GO:0005515, GO:0005634
AT1G21100	IGMT1	protein_coding	Indole glucosinolate O-methyltransferase 1 [Source:UniProtKB/Swiss-Prot;Acc:Q9LPU5]	protein binding, methylation, cytosol, methyltransferase activity, O-methyltransferase activity, S-adenosylmethionine-dependent methyltransferase activity, aromatic compound biosynthetic process, transferase activity, protein dimerization activity, indole glucosinolate metabolic process	GO:0005515, GO:0032259, GO:0005829, GO:0008168, GO:0008171, GO:0008757, GO:0019438, GO:0016740, GO:0046983, GO:0042343
AT1G21120		protein_coding	O-methyltransferase family protein [Source:TAIR;Acc:AT1G21120]	transferase activity, O-methyltransferase activity, protein dimerization activity, cytosol, methylation, methyltransferase activity, aromatic compound biosynthetic process, indole glucosinolate metabolic process, S-adenosylmethionine-dependent methyltransferase activity	GO:0016740, GO:0008171, GO:0046983, GO:0005829, GO:0032259, GO:0008168, GO:0019438, GO:0042343, GO:0008757
AT1G21130	IGMT4	protein_coding	Indole glucosinolate O-methyltransferase 4 [Source:UniProtKB/Swiss-Prot;Acc:Q9LPU8]	protein binding, cytosol, S-adenosylmethionine-dependent methyltransferase activity, transferase activity, methyltransferase activity, aromatic compound biosynthetic process, methylation, O-methyltransferase activity, protein dimerization activity	GO:0005515, GO:0005829, GO:0008757, GO:0016740, GO:0008168, GO:0019438, GO:0032259, GO:0008171, GO:0046983
AT1G21300	NA	NA	NA	NA	NA
AT1G21310	EXT3	protein_coding	Extensin-3 [Source:UniProtKB/Swiss-Prot;Acc:Q9FS16]	cell wall organization, cell wall, plant-type cell wall organization, extracellular region, structural constituent of cell wall, primary cell wall	GO:0071555, GO:0005618, GO:0009664, GO:0005576, GO:0005199, GO:0009530
AT1G21520		protein_coding	Uncharacterized protein At1g21520/F24J8_4 [Source:UniProtKB/TrEMBL;Acc:Q8GYE6]	response to oxidative stress, endoplasmic reticulum	GO:0006979, GO:0005783
AT1G21700	SWI3C	protein_coding	SWI/SNF complex subunit SWI3C [Source:UniProtKB/Swiss-Prot;Acc:Q9XI07]	protein binding, chromatin remodeling, nucleus, SWI/SNF complex, multicellular organism development, DNA binding, chromatin organization	GO:0005515, GO:0006338, GO:0005634, GO:0016514, GO:0007275, GO:0003677, GO:0006325
AT1G21710	OGG1	protein_coding	OGG1 [Source:UniProtKB/TrEMBL;Acc:A0A178WC14]	DNA binding, oxidized purine nucleobase lesion DNA N-glycosylase activity, hydrolase activity, acting on glycosyl bonds, 8-oxo-7,8-dihydroguanine DNA N-glycosylase activity, damaged DNA binding, oxidized purine DNA binding, base-excision repair, nucleotide-excision repair, DNA N-glycosylase activity, cellular response to DNA damage stimulus, hydrolase activity, lyase activity, DNA repair, base-ex…	GO:0003677, GO:0008534, GO:0016798, GO:0034039, GO:0003684, GO:0032357, GO:0006284, GO:0006289, GO:0019104, GO:0006974, GO:0016787, GO:0016829, GO:0006281, GO:0006285, GO:0005634, GO:0140078, GO:0008152, GO:0003824, GO:0007004
AT1G21860	sks7	protein_coding	SKU5 similar 7 [Source:UniProtKB/TrEMBL;Acc:Q9SFF1]	plant-type cell wall, iron ion homeostasis, oxidation-reduction process, plasmodesma, copper ion binding, iron ion transport, oxidoreductase activity, plasma membrane, ferroxidase activity, oxidoreductase activity, oxidizing metal ions	GO:0009505, GO:0055072, GO:0055114, GO:0009506, GO:0005507, GO:0006826, GO:0016491, GO:0005886, GO:0004322, GO:0016722
AT1G21960		protein_coding	RING/U-box superfamily protein [Source:UniProtKB/TrEMBL;Acc:Q9SFD9]	protein ubiquitination, ubiquitin protein ligase activity, cytoplasm	GO:0016567, GO:0061630, GO:0005737
AT1G22040		protein_coding	F-box/kelch-repeat protein At1g22040 [Source:UniProtKB/Swiss-Prot;Acc:Q9LM55]	protein binding	GO:0005515
AT1G22060		protein_coding	LOCATED IN: vacuole; EXPRESSED IN: 23 plant structures; EXPRESSED DURING: 13 growth stages; BEST Arabidopsis thaliana protein match is: FBD, F-box and Leucine Rich Repeat domains containing protein (TAIR:AT1G22000.1); Ha. [Source:TAIR;Acc:AT1G22060]	vacuole	GO:0005773
AT1G22120		protein_coding	unknown protein; Ha. [Source:TAIR;Acc:AT1G22120]	biological_process, molecular_function	GO:0008150, GO:0003674
AT1G22330		protein_coding	RNA-binding (RRM/RBD/RNP motifs) family protein [Source:UniProtKB/TrEMBL;Acc:Q9LME7]	nucleic acid binding, mRNA binding, RNA binding, nucleus	GO:0003676, GO:0003729, GO:0003723, GO:0005634
AT1G22440		protein_coding	Alcohol dehydrogenase-like 2 [Source:UniProtKB/Swiss-Prot;Acc:Q9SK87]	alcohol dehydrogenase (NAD+) activity, S-(hydroxymethyl)glutathione dehydrogenase activity, metal ion binding, oxidation-reduction process, oxidoreductase activity, cytoplasm, formaldehyde catabolic process, alcohol dehydrogenase activity, zinc-dependent, zinc ion binding, cytosol	GO:0004022, GO:0051903, GO:0046872, GO:0055114, GO:0016491, GO:0005737, GO:0046294, GO:0004024, GO:0008270, GO:0005829
AT1G22500	ATL15	protein_coding	E3 ubiquitin-protein ligase ATL15 [Source:UniProtKB/Swiss-Prot;Acc:Q9SK92]	response to L-ascorbic acid, response to light stimulus, metal ion binding, integral component of membrane, ubiquitin-protein transferase activity, transferase activity, protein ubiquitination, membrane	GO:0033591, GO:0009416, GO:0046872, GO:0016021, GO:0004842, GO:0016740, GO:0016567, GO:0016020
AT1G22540	NPF5.10	protein_coding	Protein NRT1/ PTR FAMILY 5.10 [Source:UniProtKB/Swiss-Prot;Acc:Q0WP01]	peptide transmembrane transporter activity, transmembrane transporter activity, oligopeptide transport, transmembrane transport, oligopeptide transmembrane transport, peptide:proton symporter activity, proton transmembrane transport, oligopeptide transmembrane transporter activity, membrane, integral component of membrane	GO:1904680, GO:0022857, GO:0006857, GO:0055085, GO:0035672, GO:0015333, GO:1902600, GO:0035673, GO:0016020, GO:0016021
AT1G22550	NPF5.16	protein_coding	Protein NRT1/ PTR FAMILY 5.16 [Source:UniProtKB/Swiss-Prot;Acc:Q9SK96]	transmembrane transport, nitrate transport, integral component of membrane, oligopeptide transmembrane transporter activity, oligopeptide transport, plant-type vacuole membrane, transmembrane transporter activity, membrane, low-affinity nitrate transmembrane transporter activity, peptide transmembrane transporter activity, oligopeptide transmembrane transport, peptide:proton symporter activity, p…	GO:0055085, GO:0015706, GO:0016021, GO:0035673, GO:0006857, GO:0009705, GO:0022857, GO:0016020, GO:0080054, GO:1904680, GO:0035672, GO:0015333, GO:1902600
AT1G22760	PAB3	protein_coding	Polyadenylate-binding protein 3 [Source:UniProtKB/Swiss-Prot;Acc:O64380]	RNA binding, nucleus, ribonucleoprotein complex, nucleic acid binding, poly(A) binding, regulation of translation, poly(U) RNA binding, mRNA processing, mRNA 3'-UTR binding, cytoplasm, cytosol, nuclear-transcribed mRNA catabolic process, nonsense-mediated decay, regulation of nuclear-transcribed mRNA poly(A) tail shortening	GO:0003723, GO:0005634, GO:1990904, GO:0003676, GO:0008143, GO:0006417, GO:0008266, GO:0006397, GO:0003730, GO:0005737, GO:0005829, GO:0000184, GO:0060211
AT1G22810	ERF019	protein_coding	Ethylene-responsive transcription factor ERF019 [Source:UniProtKB/Swiss-Prot;Acc:O80542]	DNA binding, nucleus, cytoplasm, cellular response to water deprivation, regulation of transcription, DNA-templated, ethylene-activated signaling pathway, DNA-binding transcription factor activity, transcription regulatory region DNA binding	GO:0003677, GO:0005634, GO:0005737, GO:0042631, GO:0006355, GO:0009873, GO:0003700, GO:0044212
AT1G22830	PCMP-E24	protein_coding	Pentatricopeptide repeat-containing protein At1g22830 [Source:UniProtKB/Swiss-Prot;Acc:Q4V389]	RNA modification, protein binding, intracellular membrane-bounded organelle	GO:0009451, GO:0005515, GO:0043231
AT1G22910		protein_coding	RNA-binding (RRM/RBD/RNP motifs) family protein [Source:UniProtKB/TrEMBL;Acc:F4I321]	RNA binding, ribonucleoprotein complex, regulation of RNA metabolic process, nucleic acid binding, mRNA processing, nucleus, cellular_component, biological_process, mRNA binding	GO:0003723, GO:1990904, GO:0051252, GO:0003676, GO:0006397, GO:0005634, GO:0005575, GO:0008150, GO:0003729
AT1G23000		protein_coding	Heavy metal transport/detoxification superfamily protein [Source:TAIR;Acc:AT1G23000]	metal ion binding, metal ion transport	GO:0046872, GO:0030001
AT1G23030	PUB11	protein_coding	RING-type E3 ubiquitin transferase [Source:UniProtKB/TrEMBL;Acc:A0A178WCR1]	cytoplasm, nucleus, response to chitin, protein ubiquitination, ubiquitin-protein transferase activity, protein autoubiquitination, transferase activity, protein binding	GO:0005737, GO:0005634, GO:0010200, GO:0016567, GO:0004842, GO:0051865, GO:0016740, GO:0005515
AT1G23037		protein_coding	F-box associated ubiquitination effector family protein [Source:UniProtKB/TrEMBL;Acc:F4I4K9]	molecular_function, biological_process	GO:0003674, GO:0008150
AT1G23170		protein_coding	Protein of unknown function DUF2359, transmembrane [Source:TAIR;Acc:AT1G23170]	endoplasmic reticulum, nucleus, Golgi apparatus, biological_process, vacuolar membrane, , membrane, plasma membrane, plasmodesma	GO:0005783, GO:0005634, GO:0005794, GO:0008150, GO:0005774, , GO:0016020, GO:0005886, GO:0009506
AT1G23320	TAR1	protein_coding	Tryptophan aminotransferase-related protein 1 [Source:UniProtKB/Swiss-Prot;Acc:Q9LR29]	carbon-sulfur lyase activity, cotyledon development, cotyledon vascular tissue pattern formation, catalytic activity, transaminase activity, transferase activity, primary root development, L-tryptophan:2-oxoglutarate aminotransferase activity, auxin biosynthetic process, embryo development ending in seed dormancy, L-tryptophan:pyruvate aminotransferase activity, cytoplasm	GO:0016846, GO:0048825, GO:0010588, GO:0003824, GO:0008483, GO:0016740, GO:0080022, GO:0050362, GO:0009851, GO:0009793, GO:0080097, GO:0005737
AT1G23510		protein_coding	unknown protein; BEST Arabidopsis thaliana protein match is: Domain of unknown function (DUF220) (TAIR:AT1G23520.1); Ha. [Source:TAIR;Acc:AT1G23510]	molecular_function, , biological_process	GO:0003674, , GO:0008150
AT1G23560		protein_coding	F5O8.12 protein [Source:UniProtKB/TrEMBL;Acc:Q9ZUD8]	integral component of membrane, , membrane	GO:0016021, , GO:0016020
AT1G23710		protein_coding	At1g23710 [Source:UniProtKB/TrEMBL;Acc:Q9ZUC4]	cellular response to hypoxia	GO:0071456
AT1G23840		protein_coding	At1g23840/F5O8_37 [Source:UniProtKB/TrEMBL;Acc:Q9ZUB1]	integral component of membrane, membrane	GO:0016021, GO:0016020
AT1G24150	ATFH4	protein_coding	formin homologue 4 [Source:TAIR;Acc:AT1G24150]	membrane, , plasma membrane, integral component of membrane	GO:0016020, , GO:0005886, GO:0016021
AT1G24320	GCS2	protein_coding	Alpha-glucosidase 2 [Source:UniProtKB/Swiss-Prot;Acc:Q84M89]	metabolic process, catalytic activity, endoplasmic reticulum membrane, mannosyl-oligosaccharide glucosidase activity, oligosaccharide metabolic process, hydrolase activity, acting on glycosyl bonds, hydrolase activity, protein N-linked glycosylation	GO:0008152, GO:0003824, GO:0005789, GO:0004573, GO:0009311, GO:0016798, GO:0016787, GO:0006487
AT1G24400	LHT2	protein_coding	Lysine histidine transporter 2 [Source:UniProtKB/Swiss-Prot;Acc:Q9LRB5]	amino acid transmembrane transporter activity, symporter activity, plasma membrane, membrane, amino acid transmembrane transport, integral component of membrane, amino acid transport	GO:0015171, GO:0015293, GO:0005886, GO:0016020, GO:0003333, GO:0016021, GO:0006865
AT1G24405		protein_coding	F21J9.7 [Source:UniProtKB/TrEMBL;Acc:Q9FYM2]	cellular_component, biological_process, molecular_function	GO:0005575, GO:0008150, GO:0003674
AT1G24440		protein_coding	F21J9.10 [Source:UniProtKB/TrEMBL;Acc:Q9FYL9]	, integral component of membrane, membrane	, GO:0016021, GO:0016020
AT1G24460		protein_coding	TGN-related, localized SYP41 interacting protein [Source:UniProtKB/TrEMBL;Acc:F4I9A1]	response to salt stress, nucleus, vacuolar transport, trans-Golgi network membrane, protein binding, trans-Golgi network, , root development, circumnutation	GO:0009651, GO:0005634, GO:0007034, GO:0032588, GO:0005515, GO:0005802, , GO:0048364, GO:0010031
AT1G24470	KCR2	protein_coding	Very-long-chain 3-oxoacyl-CoA reductase-like protein At1g24470 [Source:UniProtKB/Swiss-Prot;Acc:Q9FYL6]	endoplasmic reticulum, oxidation-reduction process, oxidoreductase activity, ketoreductase activity, membrane, endoplasmic reticulum membrane, integral component of membrane	GO:0005783, GO:0055114, GO:0016491, GO:0045703, GO:0016020, GO:0005789, GO:0016021
AT1G24822		protein_coding	F5A9.16 [Source:UniProtKB/TrEMBL;Acc:Q9FEF7]
AT1G25097		protein_coding	F5A9.16 [Source:UniProtKB/TrEMBL;Acc:Q9FEF7]
AT1G25460		protein_coding	NAD(P)-binding Rossmann-fold superfamily protein [Source:TAIR;Acc:AT1G25460]	coenzyme binding, oxidation-reduction process, cellular_component, catalytic activity, oxidoreductase activity, acting on the CH-OH group of donors, NAD or NADP as acceptor, oxidoreductase activity	GO:0050662, GO:0055114, GO:0005575, GO:0003824, GO:0016616, GO:0016491
AT1G25682		protein_coding	At1g25682 [Source:UniProtKB/TrEMBL;Acc:Q9C609]	biological_process	GO:0008150
AT1G26310	CAL	protein_coding	Transcription factor CAULIFLOWER [Source:UniProtKB/Swiss-Prot;Acc:Q39081]	floral meristem determinacy, positive regulation of flower development, cell differentiation, transcription regulatory region sequence-specific DNA binding, transcription factor binding, protein binding, flower development, transcription regulatory region DNA binding, positive regulation of transcription by RNA polymerase II, GO_0000982, sequence-specific DNA binding, RNA polymerase II regulatory…	GO:0010582, GO:0009911, GO:0030154, GO:0000976, GO:0008134, GO:0005515, GO:0009908, GO:0044212, GO:0045944, GO:0000982, GO:0043565, GO:0000977, GO:0006355, GO:0000981, GO:0005634, GO:0003700, GO:0003677, GO:0007275, GO:0046983
AT1G26440	UPS5	protein_coding	Ureide permease 5 [Source:UniProtKB/Swiss-Prot;Acc:Q93Z75]	uracil transmembrane transporter activity, nitrogen compound transport, transmembrane transport, xanthine transmembrane transporter activity, xanthine transport, transmembrane transporter activity, nucleotide binding, uracil transmembrane transport, allantoin transport, allantoin:proton symporter activity, integral component of membrane, ATP binding, uracil:cation symporter activity, membrane	GO:0015210, GO:0071705, GO:0055085, GO:0042907, GO:0042906, GO:0022857, GO:0000166, GO:1903791, GO:0015720, GO:0005274, GO:0016021, GO:0005524, GO:0015505, GO:0016020
AT1G26550		protein_coding	Peptidyl-prolyl cis-trans isomerase [Source:UniProtKB/TrEMBL;Acc:Q9FE18]	isomerase activity, peptidyl-prolyl cis-trans isomerase activity, protein peptidyl-prolyl isomerization, nucleus	GO:0016853, GO:0003755, GO:0000413, GO:0005634
AT1G26690		protein_coding	Transmembrane emp24 domain-containing protein p24delta9 [Source:UniProtKB/Swiss-Prot;Acc:Q9LQY3]	endoplasmic reticulum membrane, Golgi apparatus, Golgi organization, endoplasmic reticulum, Golgi cisterna membrane, vesicle-mediated transport, protein transport, COPII-coated ER to Golgi transport vesicle, endoplasmic reticulum-Golgi intermediate compartment, intracellular protein transport, endoplasmic reticulum to Golgi vesicle-mediated transport, endoplasmic reticulum-Golgi intermediate comp…	GO:0005789, GO:0005794, GO:0007030, GO:0005783, GO:0032580, GO:0016192, GO:0015031, GO:0030134, GO:0005793, GO:0006886, GO:0006888, GO:0033116, GO:0016020, GO:0016021
AT1G26700	MLO14	protein_coding	MLO-like protein 14 [Source:UniProtKB/Swiss-Prot;Acc:Q94KB1]	response to biotic stimulus, membrane, defense response, calmodulin binding, integral component of membrane	GO:0009607, GO:0016020, GO:0006952, GO:0005516, GO:0016021
AT1G26850		protein_coding	Probable methyltransferase PMT2 [Source:UniProtKB/Swiss-Prot;Acc:B9DFI7]	Golgi medial cisterna, methylation, cytoplasm, nucleus, Golgi apparatus, trans-Golgi network, cell wall pectin metabolic process, methyltransferase activity, Golgi membrane, transferase activity, S-adenosylmethionine-dependent methyltransferase activity, vacuolar membrane, integral component of membrane, endosome, membrane	GO:0005797, GO:0032259, GO:0005737, GO:0005634, GO:0005794, GO:0005802, GO:0052546, GO:0008168, GO:0000139, GO:0016740, GO:0008757, GO:0005774, GO:0016021, GO:0005768, GO:0016020
AT1G26930		protein_coding	F-box/kelch-repeat protein At1g26930 [Source:UniProtKB/Swiss-Prot;Acc:Q84M94]	nucleus, protein binding, peroxisome	GO:0005634, GO:0005515, GO:0005777
AT1G26940	CYP23	protein_coding	Peptidyl-prolyl cis-trans isomerase CYP23 [Source:UniProtKB/Swiss-Prot;Acc:Q8LDR3]	trans-Golgi network, endoplasmic reticulum, peptidyl-prolyl cis-trans isomerase activity, Golgi apparatus, isomerase activity, endosome, protein peptidyl-prolyl isomerization	GO:0005802, GO:0005783, GO:0003755, GO:0005794, GO:0016853, GO:0005768, GO:0000413
AT1G27110		protein_coding	Tetratricopeptide repeat (TPR)-like superfamily protein [Source:UniProtKB/TrEMBL;Acc:Q5BPZ1]	biological_process, protein binding, molecular_function, cellular_component	GO:0008150, GO:0005515, GO:0003674, GO:0005575
AT1G27120	GALT4	protein_coding	Hydroxyproline O-galactosyltransferase GALT4 [Source:UniProtKB/Swiss-Prot;Acc:Q8GXG6]	transferase activity, transferring glycosyl groups, membrane, integral component of membrane, transferase activity, carbohydrate binding, arabinogalactan protein metabolic process, Golgi membrane, endoplasmic reticulum, Golgi apparatus, protein glycosylation, hydroxyproline O-galactosyltransferase activity, protein O-linked glycosylation via hydroxyproline, galactosyltransferase activity	GO:0016757, GO:0016020, GO:0016021, GO:0016740, GO:0030246, GO:0010405, GO:0000139, GO:0005783, GO:0005794, GO:0006486, GO:1990714, GO:0018258, GO:0008378
AT1G27170		protein_coding	Transmembrane receptors / ATP binding protein [Source:UniProtKB/TrEMBL;Acc:F4HR53]	protein binding, nucleotide binding, chloroplast, aminoacyl-tRNA ligase activity, signal transduction, tRNA aminoacylation for protein translation, plasmodesma, ATP binding, integral component of membrane, ADP binding	GO:0005515, GO:0000166, GO:0009507, GO:0004812, GO:0007165, GO:0006418, GO:0009506, GO:0005524, GO:0016021, GO:0043531
AT1G27180		protein_coding	Disease resistance protein (TIR-NBS-LRR class) [Source:UniProtKB/TrEMBL;Acc:F4HR54]	signal transduction, cytosol, protein binding, ADP binding	GO:0007165, GO:0005829, GO:0005515, GO:0043531
AT1G27690		protein_coding	Lipase, putative (DUF620) [Source:UniProtKB/TrEMBL;Acc:Q8RWY0]
AT1G27695	TGD5	protein_coding	Protein TRIGALACTOSYLDIACYLGLYCEROL 5, chloroplastic [Source:UniProtKB/Swiss-Prot;Acc:Q8VY77]	ER to chloroplast lipid transport, membrane, lipid transporter activity, chloroplast membrane, plastid, lipid transport, chloroplast, endoplasmic reticulum to chloroplast transport, integral component of membrane, chloroplast envelope, protein binding	GO:1990052, GO:0016020, GO:0005319, GO:0031969, GO:0009536, GO:0006869, GO:0009507, GO:1901965, GO:0016021, GO:0009941, GO:0005515
AT1G27730	ZAT10	protein_coding	Zinc finger protein ZAT10 [Source:UniProtKB/Swiss-Prot;Acc:Q96289]	DNA-binding transcription factor activity, response to chitin, response to high light intensity, photosynthesis, nucleus, cellular response to hypoxia, nucleic acid binding, photoprotection, metal ion binding, response to salt stress, response to cold, response to abscisic acid, transcription regulatory region DNA binding, sequence-specific DNA binding, response to wounding, multicellular organis…	GO:0003700, GO:0010200, GO:0009644, GO:0015979, GO:0005634, GO:0071456, GO:0003676, GO:0010117, GO:0046872, GO:0009651, GO:0009409, GO:0009737, GO:0044212, GO:0043565, GO:0009611, GO:0035264, GO:0045892, GO:0006979, GO:0009414
AT1G27750		protein_coding	Nucleic acid binding protein [Source:UniProtKB/TrEMBL;Acc:Q8RWY8]	ubiquitin binding, nucleic acid binding, biological_process	GO:0043130, GO:0003676, GO:0008150
AT1G27770	ACA1	protein_coding	Calcium-transporting ATPase [Source:UniProtKB/TrEMBL;Acc:A0A178WD16]	nucleus, nucleotide binding, ion transport, chloroplast, integral component of membrane, calcium transmembrane transporter activity, phosphorylative mechanism, calcium ion transport, intracellular membrane-bounded organelle, calcium channel activity, membrane, integral component of plasma membrane, ATPase-coupled cation transmembrane transporter activity, chloroplast inner membrane, calcium ion t…	GO:0005634, GO:0000166, GO:0006811, GO:0009507, GO:0016021, GO:0005388, GO:0006816, GO:0043231, GO:0005262, GO:0016020, GO:0005887, GO:0019829, GO:0009706, GO:0070588, GO:0005886, GO:0046872, GO:0005524, GO:0005783, GO:0009528, GO:0005516, GO:0009536
AT1G27820	CAF1-3	protein_coding	Putative CCR4-associated factor 1 homolog 3 [Source:UniProtKB/Swiss-Prot;Acc:Q9SFX6]	cytoplasm, nucleic acid phosphodiester bond hydrolysis, exonucleolytic catabolism of deadenylated mRNA, RNA binding, metal ion binding, negative regulation of translation, nucleus, exonuclease activity, nucleic acid binding, hydrolase activity, nuclease activity, CCR4-NOT core complex, P-body, CCR4-NOT complex, poly(A)-specific ribonuclease activity, RNA phosphodiester bond hydrolysis, exonucleol…	GO:0005737, GO:0090305, GO:0043928, GO:0003723, GO:0046872, GO:0017148, GO:0005634, GO:0004527, GO:0003676, GO:0016787, GO:0004518, GO:0030015, GO:0000932, GO:0030014, GO:0004535, GO:0090503
AT1G28310		protein_coding	Dof-type zinc finger DNA-binding family protein [Source:TAIR;Acc:AT1G28310]	metal ion binding, nucleus, regulation of transcription, DNA-templated, DNA-binding transcription factor activity, DNA binding	GO:0046872, GO:0005634, GO:0006355, GO:0003700, GO:0003677
AT1G28335	LCR31	protein_coding	Putative uncharacterized protein [Source:UniProtKB/TrEMBL;Acc:A7REE6]	extracellular region, defense response to fungus, defense response, killing of cells of other organism	GO:0005576, GO:0050832, GO:0006952, GO:0031640
AT1G28380	NSL1	protein_coding	NSL1 [Source:UniProtKB/TrEMBL;Acc:A0A178WFB2]	immune response, defense response, nucleus, regulation of salicylic acid metabolic process, response to salt stress, cell death, immune system process, defense response by callose deposition, plasma membrane, plant-type hypersensitive response, innate immune response	GO:0006955, GO:0006952, GO:0005634, GO:0010337, GO:0009651, GO:0008219, GO:0002376, GO:0052542, GO:0005886, GO:0009626, GO:0045087
AT1G28740		tRNA	pre-tRNA [Source:TAIR;Acc:AT1G28740]
AT1G28790		tRNA	pre-tRNA [Source:TAIR;Acc:AT1G28790]
AT1G28830		tRNA	pre-tRNA [Source:TAIR;Acc:AT1G28830]
AT1G28850		tRNA	pre-tRNA [Source:TAIR;Acc:AT1G28850]
AT1G28900		tRNA	pre-tRNA [Source:TAIR;Acc:AT1G28900]
AT1G28930		tRNA	pre-tRNA [Source:TAIR;Acc:AT1G28930]
AT1G28940		tRNA	pre-tRNA [Source:TAIR;Acc:AT1G28940]
AT1G28980		tRNA	pre-tRNA [Source:TAIR;Acc:AT1G28980]
AT1G29340	PUB17	protein_coding	RING-type E3 ubiquitin transferase [Source:UniProtKB/TrEMBL;Acc:A0A178WA68]	cytoplasm, ubiquitin-protein transferase activity, nucleus, defense response, incompatible interaction, protein binding, protein ubiquitination, transferase activity	GO:0005737, GO:0004842, GO:0005634, GO:0009814, GO:0005515, GO:0016567, GO:0016740
AT1G29830		protein_coding	Magnesium transporter CorA-like family protein [Source:UniProtKB/TrEMBL;Acc:F4I350]	metal ion transmembrane transporter activity, metal ion transport, integral component of membrane, membrane, transmembrane transport	GO:0046873, GO:0030001, GO:0016021, GO:0016020, GO:0055085
AT1G29850		protein_coding	double-stranded DNA-binding family protein [Source:TAIR;Acc:AT1G29850]	nucleus, damaged DNA binding, protein binding, cytosol, DNA binding, biological_process, DNA repair, programmed cell death	GO:0005634, GO:0003684, GO:0005515, GO:0005829, GO:0003677, GO:0008150, GO:0006281, GO:0012501
AT1G29860	WRKY71	protein_coding	WRKY transcription factor 71 [Source:UniProtKB/Swiss-Prot;Acc:Q93WV4]	DNA binding, transcription, DNA-templated, sequence-specific DNA binding, DNA-binding transcription factor activity, vegetative to reproductive phase transition of meristem, nucleus, positive regulation of transcription, DNA-templated, sequence-specific double-stranded DNA binding, regulation of transcription, DNA-templated	GO:0003677, GO:0006351, GO:0043565, GO:0003700, GO:0010228, GO:0005634, GO:0045893, GO:1990837, GO:0006355
AT1G29890		protein_coding	O-acetyltransferase family protein [Source:TAIR;Acc:AT1G29890]	xylan biosynthetic process, Golgi apparatus, carbohydrate metabolic process, xyloglucan metabolic process, oxidoreductase activity, oxidation-reduction process, membrane, integral component of membrane, Golgi membrane, xylan acetylation, plant-type secondary cell wall biogenesis, transferase activity, acetyltransferase activity, , xylan metabolic process	GO:0045492, GO:0005794, GO:0005975, GO:0010411, GO:0016491, GO:0055114, GO:0016020, GO:0016021, GO:0000139, GO:1990937, GO:0009834, GO:0016740, GO:0016407, , GO:0045491
AT1G29900	CARB	protein_coding	Carbamoyl-phosphate synthase large chain, chloroplastic [Source:UniProtKB/Swiss-Prot;Acc:Q42601]	carbamoyl-phosphate synthase (ammonia) activity, pyrimidine nucleobase biosynthetic process, membrane, plastid, 'de novo' UMP biosynthetic process, glutamine metabolic process, carbamoyl-phosphate synthase complex, nucleotide binding, cellular response to phosphate starvation, chloroplast stroma, carbamoyl-phosphate synthase (glutamine-hydrolyzing) activity, metal ion binding, carbamoyl phosphate…	GO:0004087, GO:0019856, GO:0016020, GO:0009536, GO:0044205, GO:0006541, GO:0005951, GO:0000166, GO:0016036, GO:0009570, GO:0004088, GO:0046872, GO:0070409, GO:0008652, GO:0005737, GO:0006526, GO:0006221, GO:0006807, GO:0005524, GO:0000050, GO:0016874, GO:0009507
AT1G30016	NA	NA	NA	NA	NA
AT1G30110	NUDT25	protein_coding	Nudix hydrolase 25 [Source:UniProtKB/Swiss-Prot;Acc:Q9C6Z2]	hydrolase activity, metal ion binding, bis(5'-nucleosyl)-tetraphosphatase (asymmetrical) activity, nucleoside phosphate metabolic process, bis(5'-adenosyl)-pentaphosphatase activity, ribose phosphate metabolic process, chloroplast, guanosine-3',5'-bis(diphosphate) 3'-diphosphatase activity, diadenosine tetraphosphate catabolic process	GO:0016787, GO:0046872, GO:0004081, GO:0006753, GO:0034432, GO:0019693, GO:0009507, GO:0008893, GO:0015967
AT1G30350		protein_coding	Probable pectate lyase 4 [Source:UniProtKB/Swiss-Prot;Acc:Q9C8G4]	pectate lyase activity, lyase activity, metal ion binding, pectin catabolic process	GO:0030570, GO:0016829, GO:0046872, GO:0045490
AT1G30560		protein_coding	G3Pp3 [Source:UniProtKB/TrEMBL;Acc:A0A178WI18]	integral component of membrane, phosphate ion homeostasis, carbohydrate transport, transmembrane transport, membrane, transmembrane transporter activity	GO:0016021, GO:0055062, GO:0008643, GO:0055085, GO:0016020, GO:0022857
AT1G30570	HERK2	protein_coding	Probable receptor-like protein kinase At1g30570 [Source:UniProtKB/Swiss-Prot;Acc:Q9SA72]	plasma membrane, phosphorylation, unidimensional cell growth, ATP binding, protein autophosphorylation, membrane, transferase activity, plasmodesma, protein phosphorylation, integral component of membrane, kinase activity, protein serine/threonine kinase activity, nucleotide binding, response to brassinosteroid, protein kinase activity	GO:0005886, GO:0016310, GO:0009826, GO:0005524, GO:0046777, GO:0016020, GO:0016740, GO:0009506, GO:0006468, GO:0016021, GO:0016301, GO:0004674, GO:0000166, GO:0009741, GO:0004672
AT1G30700		protein_coding	Berberine bridge enzyme-like 8 [Source:UniProtKB/Swiss-Prot;Acc:Q9SA85]	oxidoreductase activity, oxidation-reduction process, FAD binding, nucleotide binding, cell wall, extracellular region, flavin adenine dinucleotide binding	GO:0016491, GO:0055114, GO:0071949, GO:0000166, GO:0005618, GO:0005576, GO:0050660
AT1G30720		protein_coding	Berberine bridge enzyme-like 10 [Source:UniProtKB/Swiss-Prot;Acc:Q9SA87]	cellular response to hypoxia, secretory vesicle, flavin adenine dinucleotide binding, FAD binding, extracellular region, oxidation-reduction process, nucleotide binding, cell wall, oxidoreductase activity	GO:0071456, GO:0099503, GO:0050660, GO:0071949, GO:0005576, GO:0055114, GO:0000166, GO:0005618, GO:0016491
AT1G30780		protein_coding	Probable F-box protein At1g30780 [Source:UniProtKB/Swiss-Prot;Acc:Q9SY17]	protein binding, biological_process	GO:0005515, GO:0008150
AT1G30990		protein_coding	F17F8.9 [Source:UniProtKB/TrEMBL;Acc:Q9FYJ0]	defense response	GO:0006952
AT1G31050		protein_coding	basic helix-loop-helix (bHLH) DNA-binding superfamily protein [Source:TAIR;Acc:AT1G31050]	positive regulation of transcription by RNA polymerase II, DNA-binding transcription activator activity, RNA polymerase II-specific, integral component of membrane, protein dimerization activity, membrane, DNA binding, nucleus	GO:0045944, GO:0001228, GO:0016021, GO:0046983, GO:0016020, GO:0003677, GO:0005634
AT1G31120	POT10	protein_coding	Potassium transporter 10 [Source:UniProtKB/Swiss-Prot;Acc:Q9SA05]	plasma membrane, integral component of membrane, potassium ion transmembrane transporter activity, potassium ion transport, potassium ion transmembrane transport, ion transport, membrane	GO:0005886, GO:0016021, GO:0015079, GO:0006813, GO:0071805, GO:0006811, GO:0016020
AT1G31163		protein_coding	F-box associated ubiquitination effector family protein [Source:UniProtKB/TrEMBL;Acc:F4I7W1]	biological_process	GO:0008150
AT1G31220	PUR3	protein_coding	Phosphoribosylglycinamide formyltransferase, chloroplastic [Source:UniProtKB/Swiss-Prot;Acc:P52422]	transferase activity, cytoplasm, plastid, chloroplast, biosynthetic process, hydroxymethyl-, formyl- and related transferase activity, phosphoribosylglycinamide formyltransferase activity, 'de novo' IMP biosynthetic process, purine nucleotide biosynthetic process	GO:0016740, GO:0005737, GO:0009536, GO:0009507, GO:0009058, GO:0016742, GO:0004644, GO:0006189, GO:0006164
AT1G31540		protein_coding	Disease resistance protein (TIR-NBS-LRR class) family [Source:UniProtKB/TrEMBL;Acc:F4I9F1]	protein binding, plasmodesma, ADP binding, signal transduction	GO:0005515, GO:0009506, GO:0043531, GO:0007165
AT1G31885	NIP3-1	protein_coding	Aquaporin NIP3-1 [Source:UniProtKB/Swiss-Prot;Acc:Q9C6T0]	integral component of membrane, membrane, channel activity, transmembrane transport	GO:0016021, GO:0016020, GO:0015267, GO:0055085
AT1G32130	IWS1	protein_coding	Protein IWS1 homolog 1 [Source:UniProtKB/Swiss-Prot;Acc:F4ICK8]	nucleus, brassinosteroid mediated signaling pathway, translation elongation factor activity, translational elongation, protein binding, regulation of DNA-templated transcription, elongation	GO:0005634, GO:0009742, GO:0003746, GO:0006414, GO:0005515, GO:0032784
AT1G32340	NHL8	protein_coding	RBR-type E3 ubiquitin transferase [Source:UniProtKB/TrEMBL;Acc:Q9LQM5]	protein ubiquitination, ubiquitin conjugating enzyme binding, positive regulation of proteasomal ubiquitin-dependent protein catabolic process, transferase activity, ubiquitin ligase complex, ubiquitin-dependent protein catabolic process, ubiquitin protein ligase activity, cytoplasm, protein binding, ubiquitin-protein transferase activity, protein polyubiquitination, metal ion binding	GO:0016567, GO:0031624, GO:0032436, GO:0016740, GO:0000151, GO:0006511, GO:0061630, GO:0005737, GO:0005515, GO:0004842, GO:0000209, GO:0046872
AT1G32440	PKP3	protein_coding	Plastidial pyruvate kinase 3, chloroplastic [Source:UniProtKB/Swiss-Prot;Acc:Q93Z53]	plastid, transferase activity, metal ion binding, potassium ion binding, ATP binding, phosphorylation, cytoplasm, kinase activity, magnesium ion binding, chloroplast stroma, pyruvate kinase activity, cellular response to insulin stimulus, glycolytic process, seed maturation, catalytic activity, nucleotide binding, chloroplast	GO:0009536, GO:0016740, GO:0046872, GO:0030955, GO:0005524, GO:0016310, GO:0005737, GO:0016301, GO:0000287, GO:0009570, GO:0004743, GO:0032869, GO:0006096, GO:0010431, GO:0003824, GO:0000166, GO:0009507
AT1G32460		protein_coding	F5D14.24 protein [Source:UniProtKB/TrEMBL;Acc:Q9LQL1]	biological_process	GO:0008150
AT1G33200	NA	NA	NA	NA	NA
AT1G33340		protein_coding	Putative clathrin assembly protein At1g33340 [Source:UniProtKB/Swiss-Prot;Acc:Q9C502]	vesicle budding from membrane, plasma membrane, clathrin coat assembly, clathrin heavy chain binding, clathrin-coated vesicle, 1-phosphatidylinositol binding, cytoplasmic vesicle, clathrin binding, membrane, Golgi apparatus, SNARE binding, endocytosis, clathrin-coated pit, clathrin-dependent endocytosis, phospholipid binding, phosphatidylinositol-4,5-bisphosphate binding	GO:0006900, GO:0005886, GO:0048268, GO:0032050, GO:0030136, GO:0005545, GO:0031410, GO:0030276, GO:0016020, GO:0005794, GO:0000149, GO:0006897, GO:0005905, GO:0072583, GO:0005543, GO:0005546
AT1G33475	PHYL1.2	protein_coding	Phytolongin Phyl1.2 [Source:UniProtKB/Swiss-Prot;Acc:Q84WF5]	membrane, protein transport, integral component of membrane	GO:0016020, GO:0015031, GO:0016021
AT1G33540	SCPL18	protein_coding	Serine carboxypeptidase-like 18 [Source:UniProtKB/Swiss-Prot;Acc:Q9C7Z9]	hydrolase activity, extracellular region, peptidase activity, transferase activity, transferring acyl groups other than amino-acyl groups, secondary metabolic process, serine-type carboxypeptidase activity, carboxypeptidase activity, proteolysis	GO:0016787, GO:0005576, GO:0008233, GO:0016747, GO:0019748, GO:0004185, GO:0004180, GO:0006508
AT1G33590		protein_coding	Leucine-rich repeat (LRR) family protein [Source:TAIR;Acc:AT1G33590]	protein binding, chloroplast, response to karrikin, cell wall, nucleus, plant-type cell wall	GO:0005515, GO:0009507, GO:0080167, GO:0005618, GO:0005634, GO:0009505
AT1G33607		protein_coding	Putative defensin-like protein 26 [Source:UniProtKB/Swiss-Prot;Acc:Q2V4J2]	extracellular region, defense response, killing of cells of other organism, defense response to fungus	GO:0005576, GO:0006952, GO:0031640, GO:0050832
AT1G33610		protein_coding	Leucine-rich repeat (LRR) family protein [Source:UniProtKB/TrEMBL;Acc:F4HR91]	protein binding	GO:0005515
AT1G33612		protein_coding	Leucine-rich repeat (LRR) family protein [Source:UniProtKB/TrEMBL;Acc:F4HR92]	nucleus, protein binding	GO:0005634, GO:0005515
AT1G33709	NA	NA	NA	NA	NA
AT1G33817	NA	NA	NA	NA	NA
AT1G33880	IAN2	protein_coding	Immune-associated nucleotide-binding protein 2 [Source:UniProtKB/Swiss-Prot;Acc:Q9C8U5]	GTP binding, nucleotide binding	GO:0005525, GO:0000166
AT1G33900	IAN4	protein_coding	Immune-associated nucleotide-binding protein 4 [Source:UniProtKB/Swiss-Prot;Acc:Q9C8U7]	nucleotide binding, GTP binding	GO:0000166, GO:0005525
AT1G33940		protein_coding	Serine/Threonine-kinase ULK4-like protein [Source:UniProtKB/TrEMBL;Acc:Q9C8V1]	oxidoreductase activity, oxidation-reduction process, phosphorylation, kinase activity	GO:0016491, GO:0055114, GO:0016310, GO:0016301
AT1G33990	MES14	protein_coding	Putative methylesterase 14, chloroplastic [Source:UniProtKB/Swiss-Prot;Acc:Q9FVW3]	jasmonic acid metabolic process, plastid, salicylic acid metabolic process, chloroplast, methyl indole-3-acetate esterase activity, methyl jasmonate esterase activity, hydrolase activity, methyl salicylate esterase activity, plasma membrane	GO:0009694, GO:0009536, GO:0009696, GO:0009507, GO:0080030, GO:0080032, GO:0016787, GO:0080031, GO:0005886
AT1G34320		protein_coding	At1g34320 [Source:UniProtKB/TrEMBL;Acc:Q6NQ48]	plasma membrane, positive regulation of growth, regulation of carbohydrate metabolic process, nucleus, response to peptide hormone	GO:0005886, GO:0045927, GO:0006109, GO:0005634, GO:0043434
AT1G34360	IF3-1	protein_coding	Translation initiation factor IF3-1, mitochondrial [Source:UniProtKB/Swiss-Prot;Acc:Q6NLP2]	translation, mitochondrion, ribosome disassembly, translation initiation factor activity, ribosome binding, translational initiation	GO:0006412, GO:0005739, GO:0032790, GO:0003743, GO:0043022, GO:0006413
AT1G34690	NA	NA	NA	NA	NA
AT1G34750		protein_coding	Probable protein phosphatase 2C 10 [Source:UniProtKB/Swiss-Prot;Acc:Q9S9Z7]	protein serine/threonine phosphatase activity, plasma membrane, phosphoprotein phosphatase activity, protein dephosphorylation, catalytic activity, hydrolase activity, magnesium-dependent protein serine/threonine phosphatase activity, metal ion binding	GO:0004722, GO:0005886, GO:0004721, GO:0006470, GO:0003824, GO:0016787, GO:0004724, GO:0046872
AT1G35200	NA	NA	NA	NA	NA
AT1G35300	NA	NA	NA	NA	NA
AT1G35340		protein_coding	ATP-dependent protease La (LON) domain protein [Source:UniProtKB/TrEMBL;Acc:Q682J5]	chloroplast, peptidase activity, proteolysis	GO:0009507, GO:0008233, GO:0006508
AT1G35350	PHO1-H8	protein_coding	Phosphate transporter PHO1 homolog 8 [Source:UniProtKB/Swiss-Prot;Acc:Q6R8G2]	membrane, cytoplasm, trans-Golgi network, inositol hexakisphosphate binding, cellular response to phosphate starvation, phosphate ion transmembrane transport, plasma membrane, phosphate ion transport, Golgi apparatus, phosphate ion transmembrane transporter activity, integral component of membrane	GO:0016020, GO:0005737, GO:0005802, GO:0000822, GO:0016036, GO:0035435, GO:0005886, GO:0006817, GO:0005794, GO:0015114, GO:0016021
AT1G35460	BHLH80	protein_coding	Transcription factor bHLH80 [Source:UniProtKB/Swiss-Prot;Acc:Q9C8P8]	DNA binding, regulation of transcription, DNA-templated, nucleus, protein binding, cuticle development, DNA-binding transcription factor activity, protein dimerization activity, positive regulation of transcription by RNA polymerase II, DNA-binding transcription activator activity, RNA polymerase II-specific	GO:0003677, GO:0006355, GO:0005634, GO:0005515, GO:0042335, GO:0003700, GO:0046983, GO:0045944, GO:0001228
AT1G35520	ARF15	protein_coding	Putative auxin response factor 15 [Source:UniProtKB/Swiss-Prot;Acc:Q9LQE3]	nucleus, DNA binding, regulation of transcription, DNA-templated, response to hormone, protein binding, auxin-activated signaling pathway	GO:0005634, GO:0003677, GO:0006355, GO:0009725, GO:0005515, GO:0009734
AT1G35530		protein_coding	DEAD/DEAH box RNA helicase family protein [Source:UniProtKB/TrEMBL;Acc:F4HYE4]	four-way junction DNA binding, DNA recombination, 3'-5' DNA helicase activity, nucleotide binding, interstrand cross-link repair, four-way junction helicase activity, hydrolase activity, helicase activity, double-strand break repair via synthesis-dependent strand annealing, nucleus, negative regulation of reciprocal meiotic recombination, ATP binding, DNA duplex unwinding, DNA binding, meiotic ce…	GO:0000400, GO:0006310, GO:0043138, GO:0000166, GO:0036297, GO:0009378, GO:0016787, GO:0004386, GO:0045003, GO:0005634, GO:0045128, GO:0005524, GO:0032508, GO:0003677, GO:0051321, GO:0071932, GO:0006281, GO:0000724, GO:0003724, GO:0006974
AT1G35537		protein_coding	Defensin-like protein 32 [Source:UniProtKB/Swiss-Prot;Acc:Q2V4I8]	defense response to fungus, defense response, killing of cells of other organism, extracellular region	GO:0050832, GO:0006952, GO:0031640, GO:0005576
AT1G35625	RMR6	protein_coding	Receptor homology region, transmembrane domain- and RING domain-containing protein 6 [Source:UniProtKB/Swiss-Prot;Acc:F4HZZ4]	protein ubiquitination, extrinsic component of vacuolar membrane, protein storage vacuole membrane, ubiquitin protein ligase activity, metal ion binding, late endosome membrane, ubiquitin-dependent protein catabolic process, membrane, integral component of membrane, vacuole, protein transport	GO:0016567, GO:0000306, GO:0032586, GO:0061630, GO:0046872, GO:0031902, GO:0006511, GO:0016020, GO:0016021, GO:0005773, GO:0015031
AT1G35780		protein_coding	At1g35780/F14D7_9 [Source:UniProtKB/TrEMBL;Acc:Q9LP18]	transferase activity, methyltransferase activity, methylation	GO:0016740, GO:0008168, GO:0032259
AT1G35990	NA	NA	NA	NA	NA
AT1G36060	ERF055	protein_coding	Ethylene-responsive transcription factor ERF055 [Source:UniProtKB/Swiss-Prot;Acc:Q9SKW5]	sequence-specific DNA binding, DNA-binding transcription factor activity, response to water, ethylene-activated signaling pathway, nucleus, transcription regulatory region DNA binding, DNA binding, regulation of transcription, DNA-templated	GO:0043565, GO:0003700, GO:0009415, GO:0009873, GO:0005634, GO:0044212, GO:0003677, GO:0006355
AT1G36350		tRNA	pre-tRNA [Source:TAIR;Acc:AT1G36350]
AT1G36441	NA	NA	NA	NA	NA
AT1G36445	NA	NA	NA	NA	NA
AT1G36640		protein_coding	Transmembrane protein [Source:UniProtKB/TrEMBL;Acc:Q9C8F3]	integral component of membrane, biological_process	GO:0016021, GO:0008150
AT1G36650	NA	NA	NA	NA	NA
AT1G36750	NA	NA	NA	NA	NA
AT1G36970		protein_coding	Domain of unknown function (DUF1985) [Source:TAIR;Acc:AT1G36970]	RNA polymerase III general transcription initiation factor activity, transcription by RNA polymerase III, cysteine-type peptidase activity, regulation of transcription, DNA-templated, transcription preinitiation complex assembly, transcription factor TFIIIB complex, integral component of membrane, membrane, biological_process, proteolysis	GO:0000995, GO:0006383, GO:0008234, GO:0006355, GO:0070897, GO:0000126, GO:0016021, GO:0016020, GO:0008150, GO:0006508
AT1G37036	NA	NA	NA	NA	NA
AT1G37340	NA	NA	NA	NA	NA
AT1G38140	NA	NA	NA	NA	NA
AT1G38270	NA	NA	NA	NA	NA
AT1G38400	NA	NA	NA	NA	NA
AT1G41790	NA	NA	NA	NA	NA
AT1G41830	SKS6	protein_coding	SKS6 [Source:UniProtKB/TrEMBL;Acc:A0A178W7S3]	oxidoreductase activity, oxidizing metal ions, iron ion homeostasis, oxidoreductase activity, iron ion transport, plasmodesma, secretory vesicle, plasma membrane, apoplast, cell wall, ferroxidase activity, membrane, oxidation-reduction process, plant-type cell wall, copper ion binding	GO:0016722, GO:0055072, GO:0016491, GO:0006826, GO:0009506, GO:0099503, GO:0005886, GO:0048046, GO:0005618, GO:0004322, GO:0016020, GO:0055114, GO:0009505, GO:0005507
AT1G42420	NA	NA	NA	NA	NA
AT1G42540	GLR3.3	protein_coding	Glutamate receptor 3.3 [Source:UniProtKB/Swiss-Prot;Acc:Q9C8E7]	calcium ion transport, ligand-gated ion channel activity, innate immune response, response to wounding, signaling receptor activity, calcium ion transmembrane transport, plasma membrane, ion transport, cell-cell signaling, calcium channel activity, gravitropism, intracellular, ionotropic glutamate receptor activity, ion transmembrane transport, defense response to fungus, glutamate receptor activ…	GO:0006816, GO:0015276, GO:0045087, GO:0009611, GO:0038023, GO:0070588, GO:0005886, GO:0006811, GO:0007267, GO:0005262, GO:0009630, GO:0005622, GO:0004970, GO:0034220, GO:0050832, GO:0008066, GO:0016021, GO:0019722, GO:0035235, GO:0016020, GO:0071230, GO:0009864
AT1G42745	NA	NA	NA	NA	NA
AT1G42780	NA	NA	NA	NA	NA
AT1G43160	RAP2-6	protein_coding	Ethylene-responsive transcription factor RAP2-6 [Source:UniProtKB/Swiss-Prot;Acc:Q7G1L2]	response to jasmonic acid, regulation of transcription, DNA-templated, response to abscisic acid, nucleus, defense response, response to salicylic acid, ethylene-activated signaling pathway, response to salt stress, DNA-binding transcription factor activity, chloroplast organization, response to wounding, positive regulation of transcription, DNA-templated, response to water deprivation, cellular…	GO:0009753, GO:0006355, GO:0009737, GO:0005634, GO:0006952, GO:0009751, GO:0009873, GO:0009651, GO:0003700, GO:0009658, GO:0009611, GO:0045893, GO:0009414, GO:0034605, GO:0003677, GO:0006970, GO:0009409
AT1G43280	NA	NA	NA	NA	NA
AT1G43835	NA	NA	NA	NA	NA
AT1G43940	NA	NA	NA	NA	NA
AT1G43980	PCMP-E58	protein_coding	Pentatricopeptide repeat-containing protein At1g43980, mitochondrial [Source:UniProtKB/Swiss-Prot;Acc:Q9LP03]	mitochondrion, protein binding	GO:0005739, GO:0005515
AT1G44020		protein_coding	Cysteine/Histidine-rich C1 domain family protein [Source:UniProtKB/TrEMBL;Acc:F4IEE1]
AT1G44045	NA	NA	NA	NA	NA
AT1G44050		protein_coding	Cysteine/Histidine-rich C1 domain family protein [Source:UniProtKB/TrEMBL;Acc:Q9LNZ0]	intracellular, intracellular signal transduction	GO:0005622, GO:0035556
AT1G44110	CYCA1-1	protein_coding	CYCA1 [Source:UniProtKB/TrEMBL;Acc:A0A178W0H5]	cell cycle, protein phosphorylation, nucleus, cyclin-dependent protein kinase holoenzyme complex, protein kinase binding, cytoplasm, regulation of cyclin-dependent protein serine/threonine kinase activity, protein binding, cell division, cyclin-dependent protein serine/threonine kinase regulator activity, mitotic cell cycle, regulation of mitotic nuclear division, positive regulation of cell cycl…	GO:0007049, GO:0006468, GO:0005634, GO:0000307, GO:0019901, GO:0005737, GO:0000079, GO:0005515, GO:0051301, GO:0016538, GO:0000278, GO:0007088, GO:0045787, GO:0004672, GO:0008284, GO:0044772
AT1G44160		protein_coding	HSP40/DnaJ peptide-binding protein [Source:UniProtKB/TrEMBL;Acc:Q0WRX5]	cytosol, protein folding, unfolded protein binding, chaperone binding, chaperone cofactor-dependent protein refolding	GO:0005829, GO:0006457, GO:0051082, GO:0051087, GO:0051085
AT1G44740		protein_coding	unknown protein; FUNCTIONS IN: molecular_function unknown; INVOLVED IN: biological_process unknown; LOCATED IN: mitochondrion; EXPRESSED IN: embryo, leaf whorl, flower, seed; EXPRESSED DURING: F mature embryo stage, petal differentiation and expansi /.../ge, E expanded cotyledon stage, D bilateral stage; Ha. [Source:TAIR;Acc:AT1G44740]	biological_process	GO:0008150
AT1G44750	PUP11	protein_coding	Probable purine permease 11 [Source:UniProtKB/Swiss-Prot;Acc:Q9LPF6]	membrane, integral component of membrane, purine nucleoside transmembrane transport, transporter activity, purine nucleobase transmembrane transport, purine nucleoside transmembrane transporter activity, purine nucleobase transport, purine nucleobase transmembrane transporter activity	GO:0016020, GO:0016021, GO:0015860, GO:0005215, GO:1904823, GO:0015211, GO:0006863, GO:0005345
AT1G44900	MCM2	protein_coding	DNA replication licensing factor MCM2 [Source:UniProtKB/Swiss-Prot;Acc:Q9LPD9]	metal ion binding, single-stranded DNA binding, root development, DNA replication initiation, cell cycle, DNA replication origin binding, cytosol, DNA unwinding involved in DNA replication, negative regulation of DNA helicase activity, DNA helicase activity, protein binding, DNA duplex unwinding, double-strand break repair via break-induced replication, embryo development ending in seed dormancy,…	GO:0046872, GO:0003697, GO:0048364, GO:0006270, GO:0007049, GO:0003688, GO:0005829, GO:0006268, GO:1905775, GO:0003678, GO:0005515, GO:0032508, GO:0000727, GO:0009793, GO:0043138, GO:0006260, GO:0010082, GO:0000347, GO:0005634, GO:0042555, GO:0003677, GO:0000166, GO:0004386, GO:0016787, GO:0006267, GO:1902975, GO:0005524, GO:0016032, GO:0042127
AT1G44910	PRP40A	protein_coding	Pre-mRNA-processing protein 40A [Source:UniProtKB/Swiss-Prot;Acc:B6EUA9]	mRNA splicing, via spliceosome, nucleus, U1 snRNP, U2-type prespliceosome, cytosol, RNA binding, mRNA processing, mediator complex, RNA splicing, protein binding, mRNA cis splicing, via spliceosome	GO:0000398, GO:0005634, GO:0005685, GO:0071004, GO:0005829, GO:0003723, GO:0006397, GO:0016592, GO:0008380, GO:0005515, GO:0045292
AT1G45015		protein_coding	At1g45015 [Source:UniProtKB/TrEMBL;Acc:Q9MAK7]	, intracellular, intracellular sterol transport, sterol binding, sterol transport	, GO:0005622, GO:0032366, GO:0032934, GO:0015918
AT1G45130	BGAL5	protein_coding	Beta-galactosidase 5 [Source:UniProtKB/Swiss-Prot;Acc:Q9MAJ7]	extracellular region, cell wall, apoplast, plant-type cell wall, metabolic process, hydrolase activity, acting on glycosyl bonds, beta-galactosidase activity, vacuole, hydrolase activity, hydrolyzing O-glycosyl compounds, carbohydrate metabolic process, nucleus, hydrolase activity	GO:0005576, GO:0005618, GO:0048046, GO:0009505, GO:0008152, GO:0016798, GO:0004565, GO:0005773, GO:0004553, GO:0005975, GO:0005634, GO:0016787
AT1G45145	TRX5	protein_coding	Thioredoxin H5 [Source:UniProtKB/Swiss-Prot;Acc:Q39241]	response to oxidative stress, cytosol, cytoplasm, cell redox homeostasis, glycerol ether metabolic process, oxidoreductase activity, acting on a sulfur group of donors, disulfide as acceptor, cell, plasma membrane, response to microbial phytotoxin, nucleus, response to cadmium ion, oxidation-reduction process, protein disulfide oxidoreductase activity, defense response to fungus, plasmodesma, apo…	GO:0006979, GO:0005829, GO:0005737, GO:0045454, GO:0006662, GO:0016671, GO:0005623, GO:0005886, GO:0010188, GO:0005634, GO:0046686, GO:0055114, GO:0015035, GO:0050832, GO:0009506, GO:0048046
AT1G45231		protein_coding	S-adenosyl-L-methionine-dependent methyltransferases superfamily protein [Source:UniProtKB/TrEMBL;Acc:F4HRC0]	7-methylguanosine cap hypermethylation, RNA trimethylguanosine synthase activity, nucleus, methyltransferase activity, RNA methylation, methylation, protein binding, response to cold, 7-methylguanosine RNA capping, transferase activity	GO:0036261, GO:0071164, GO:0005634, GO:0008168, GO:0001510, GO:0032259, GO:0005515, GO:0009409, GO:0009452, GO:0016740
AT1G45238		tRNA	pre-tRNA [Source:TAIR;Acc:AT1G45238]
AT1G45246		tRNA	pre-tRNA [Source:TAIR;Acc:AT1G45246]
AT1G45760	NA	NA	NA	NA	NA
AT1G45832	NA	NA	NA	NA	NA
AT1G46408	AGL97	protein_coding	Agamous-like MADS-box protein AGL97 [Source:UniProtKB/Swiss-Prot;Acc:Q9C633]	protein binding, multicellular organism development, positive regulation of transcription by RNA polymerase II, GO_0000982, DNA-binding transcription factor activity, protein dimerization activity, DNA-binding transcription factor activity, RNA polymerase II-specific, transcription factor binding, transcription regulatory region DNA binding, DNA binding, nucleus, RNA polymerase II regulatory regi…	GO:0005515, GO:0007275, GO:0045944, GO:0000982, GO:0003700, GO:0046983, GO:0000981, GO:0008134, GO:0044212, GO:0003677, GO:0005634, GO:0000977, GO:0000987, GO:0043565, GO:0000976
AT1G46480	WOX4	protein_coding	WOX4 [Source:UniProtKB/TrEMBL;Acc:A0A384KVK6]	DNA binding, procambium histogenesis, cell division, tissue development, multicellular organism development, phloem or xylem histogenesis, protein binding, nucleus, signal transduction	GO:0003677, GO:0010067, GO:0051301, GO:0009888, GO:0007275, GO:0010087, GO:0005515, GO:0005634, GO:0007165
AT1G47128	RD21A	protein_coding	RD21A [Source:UniProtKB/TrEMBL;Acc:A0A178WIH7]	cytoplasm, proteolysis involved in cellular protein catabolic process, chloroplast, peptidase activity, cysteine-type endopeptidase activity, nucleus, secretory vesicle, cysteine-type peptidase activity, protein binding, defense response to fungus, extracellular space, cytoplasmic stress granule, vacuole, Golgi apparatus, apoplast, plasmodesma, P-body, hydrolase activity, proteolysis, lysosome	GO:0005737, GO:0051603, GO:0009507, GO:0008233, GO:0004197, GO:0005634, GO:0099503, GO:0008234, GO:0005515, GO:0050832, GO:0005615, GO:0010494, GO:0005773, GO:0005794, GO:0048046, GO:0009506, GO:0000932, GO:0016787, GO:0006508, GO:0005764
AT1G47480	CXE2	protein_coding	Probable carboxylesterase 2 [Source:UniProtKB/Swiss-Prot;Acc:Q9SX78]	catabolic process, methyl indole-3-acetate esterase activity, hydrolase activity, carboxylic ester hydrolase activity	GO:0009056, GO:0080030, GO:0016787, GO:0052689
AT1G47490	RBP47C	protein_coding	Polyadenylate-binding protein RBP47C [Source:UniProtKB/Swiss-Prot;Acc:Q9SX79]	poly(A) binding, nucleic acid binding, mRNA binding, cytosol, mRNA processing, cellular response to heat, cytoplasmic stress granule, nucleus, RNA binding	GO:0008143, GO:0003676, GO:0003729, GO:0005829, GO:0006397, GO:0034605, GO:0010494, GO:0005634, GO:0003723
AT1G47813		protein_coding	T2E6.9 [Source:UniProtKB/TrEMBL;Acc:Q9FZG0]	cellular_component, biological_process	GO:0005575, GO:0008150
AT1G47860	NA	NA	NA	NA	NA
AT1G47950	NA	NA	NA	NA	NA
AT1G48000	MYB112	protein_coding	MYB transcription factor [Source:UniProtKB/TrEMBL;Acc:Q94CJ3]	response to salt stress, sequence-specific DNA binding, response to abscisic acid, positive regulation of response to water deprivation, DNA-binding transcription factor activity, regulation of transcription, DNA-templated, response to cadmium ion, response to salicylic acid, transcription regulatory region DNA binding, response to cold, positive regulation of response to salt stress, positive re…	GO:0009651, GO:0043565, GO:0009737, GO:1902584, GO:0003700, GO:0006355, GO:0046686, GO:0009751, GO:0044212, GO:0009409, GO:1901002, GO:0045893, GO:0005634, GO:0003677
AT1G48070		protein_coding	At1g48070 [Source:UniProtKB/TrEMBL;Acc:Q6NM39]
AT1G48080		tRNA	pre-tRNA [Source:TAIR;Acc:AT1G48080]
AT1G48210		protein_coding	Protein kinase superfamily protein [Source:UniProtKB/TrEMBL;Acc:F4HWU0]	nucleus, nucleotide binding, phosphorylation, protein phosphorylation, transmembrane receptor protein serine/threonine kinase signaling pathway, protein kinase activity, plasma membrane, transferase activity, transmembrane receptor protein serine/threonine kinase activity, kinase activity, ATP binding, protein serine/threonine kinase activity	GO:0005634, GO:0000166, GO:0016310, GO:0006468, GO:0007178, GO:0004672, GO:0005886, GO:0016740, GO:0004675, GO:0016301, GO:0005524, GO:0004674
AT1G48240	NPSN12	protein_coding	Novel plant SNARE 12 [Source:UniProtKB/Swiss-Prot;Acc:Q9LNH6]	endoplasmic reticulum membrane, SNAP receptor activity, endoplasmic reticulum to Golgi vesicle-mediated transport, integral component of membrane, retrograde transport, endosome to Golgi, Golgi apparatus, protein transport, protein targeting to vacuole, ER to Golgi transport vesicle membrane, late endosome membrane, cytosol, intra-Golgi vesicle-mediated transport, SNARE complex, SNARE binding, pl…	GO:0005789, GO:0005484, GO:0006888, GO:0016021, GO:0042147, GO:0005794, GO:0015031, GO:0006623, GO:0012507, GO:0031902, GO:0005829, GO:0006891, GO:0031201, GO:0000149, GO:0009506, GO:0048280, GO:0006896, GO:0016020, GO:0005886
AT1G48260	CIPK17	protein_coding	CBL-interacting serine/threonine-protein kinase 17 [Source:UniProtKB/Swiss-Prot;Acc:Q94C40]	transferase activity, phosphorylation, protein serine/threonine kinase activity, cytoplasm, nucleotide binding, signal transduction, protein kinase activity, ATP binding, kinase activity, intracellular signal transduction, protein phosphorylation, nucleus	GO:0016740, GO:0016310, GO:0004674, GO:0005737, GO:0000166, GO:0007165, GO:0004672, GO:0005524, GO:0016301, GO:0035556, GO:0006468, GO:0005634
AT1G48300		protein_coding	unknown protein; FUNCTIONS IN: molecular_function unknown; INVOLVED IN: biological_process unknown; LOCATED IN: endomembrane system; EXPRESSED IN: 24 plant structures; EXPRESSED DURING: 15 growth stages; Ha. [Source:TAIR;Acc:AT1G48300]	FMN binding, glycerol metabolic process, 2 iron, 2 sulfur cluster binding, cytosol, iron-sulfur cluster binding, metal ion binding, diacylglycerol O-acyltransferase activity, transferase activity, 4 iron, 4 sulfur cluster binding, transferase activity, transferring acyl groups, oxidoreductase activity, acting on NAD(P)H, triglyceride biosynthetic process, lipid metabolic process, NAD binding	GO:0010181, GO:0006071, GO:0051537, GO:0005829, GO:0051536, GO:0046872, GO:0004144, GO:0016740, GO:0051539, GO:0016746, GO:0016651, GO:0019432, GO:0006629, GO:0051287
AT1G48420	DCD	protein_coding	Bifunctional D-cysteine desulfhydrase/1-aminocyclopropane-1-carboxylate deaminase, mitochondrial [Source:UniProtKB/Swiss-Prot;Acc:F4HYF3]	nucleus, D-cysteine catabolic process, hydrolase activity, cytosol, lyase activity, D-cysteine desulfhydrase activity, response to cadmium ion, cobalt ion binding, chloroplast, ethylene biosynthetic process, catalytic activity, mitochondrion	GO:0005634, GO:0019447, GO:0016787, GO:0005829, GO:0016829, GO:0019148, GO:0046686, GO:0050897, GO:0009507, GO:0009693, GO:0003824, GO:0005739
AT1G48510		protein_coding	Surfeit locus 1 cytochrome c oxidase biogenesis protein [Source:TAIR;Acc:AT1G48510]	mitochondrial inner membrane, mitochondrion, membrane, integral component of membrane, biological_process	GO:0005743, GO:0005739, GO:0016020, GO:0016021, GO:0008150
AT1G48610		protein_coding	Putative DNA-binding protein At1g48610 [Source:UniProtKB/Swiss-Prot;Acc:Q94AD1]	nucleus, biological_process, DNA binding	GO:0005634, GO:0008150, GO:0003677
AT1G48640		protein_coding	Lysine histidine transporter-like 1 [Source:UniProtKB/Swiss-Prot;Acc:Q9C733]	membrane, plasma membrane, amino acid transport, amino acid transmembrane transporter activity, amino acid transmembrane transport, integral component of membrane	GO:0016020, GO:0005886, GO:0006865, GO:0015171, GO:0003333, GO:0016021
AT1G49030	PCR6	protein_coding	Protein PLANT CADMIUM RESISTANCE 6 [Source:UniProtKB/Swiss-Prot;Acc:Q9M9A5]	membrane, integral component of membrane	GO:0016020, GO:0016021
AT1G49050	APCB1	protein_coding	Aspartyl protease APCB1 [Source:UniProtKB/Swiss-Prot;Acc:Q9M9A8]	proteolysis, membrane, defense response to fungus, aspartic-type endopeptidase activity, integral component of membrane, protein catabolic process, hydrolase activity, peptidase activity, protein binding	GO:0006508, GO:0016020, GO:0050832, GO:0004190, GO:0016021, GO:0030163, GO:0016787, GO:0008233, GO:0005515
AT1G49320	USPL1	protein_coding	BURP domain protein USPL1 [Source:UniProtKB/Swiss-Prot;Acc:Q9XI99]	vacuole, Golgi stack, seed development, Golgi apparatus, late endosome, protein storage vacuole	GO:0005773, GO:0005795, GO:0048316, GO:0005794, GO:0005770, GO:0000326
AT1G49560	HHO6	protein_coding	Transcription factor HHO6 [Source:UniProtKB/Swiss-Prot;Acc:Q9FX84]	DNA binding, DNA-binding transcription factor activity, transcription regulatory region DNA binding, regulation of transcription, DNA-templated, nucleus	GO:0003677, GO:0003700, GO:0044212, GO:0006355, GO:0005634
AT1G49780	PUB26	protein_coding	U-box domain-containing protein 26 [Source:UniProtKB/Swiss-Prot;Acc:Q9FXA4]	transferase activity, defense response, incompatible interaction, protein ubiquitination, ubiquitin-protein transferase activity, ubiquitin protein ligase activity, protein binding	GO:0016740, GO:0009814, GO:0016567, GO:0004842, GO:0061630, GO:0005515
AT1G49790		protein_coding	F-box associated ubiquitination effector family protein [Source:UniProtKB/TrEMBL;Acc:F4I3E1]	membrane, biological_process, integral component of membrane	GO:0016020, GO:0008150, GO:0016021
AT1G49800	CEP16	protein_coding	Precursor of CEP16 [Source:UniProtKB/Swiss-Prot;Acc:Q5S502]	nitrate import, apoplast, regulation of root development, extracellular region, signal transduction, hormone activity, multicellular organism development	GO:1902025, GO:0048046, GO:2000280, GO:0005576, GO:0007165, GO:0005179, GO:0007275
AT1G50180		protein_coding	Putative disease resistance protein At1g50180 [Source:UniProtKB/Swiss-Prot;Acc:Q9SX38]	plasmodesma, defense response, ATP binding, ADP binding, nucleotide binding	GO:0009506, GO:0006952, GO:0005524, GO:0043531, GO:0000166
AT1G50200	ALATS	protein_coding	Alanyl-tRNA synthetase [Source:TAIR;Acc:AT1G50200]	nucleic acid binding, nucleotide binding, aminoacyl-tRNA metabolism involved in translational fidelity, metal ion binding, RNA binding, translation, ligase activity, mitochondrion, tRNA modification, nucleus, chloroplast, aminoacyl-tRNA ligase activity, ATP binding, alanyl-tRNA aminoacylation, zinc ion binding, cytosol, tRNA aminoacylation, amino acid binding, cytoplasm, tRNA binding, mitochondri…	GO:0003676, GO:0000166, GO:0106074, GO:0046872, GO:0003723, GO:0006412, GO:0016874, GO:0005739, GO:0006400, GO:0005634, GO:0009507, GO:0004812, GO:0005524, GO:0006419, GO:0008270, GO:0005829, GO:0043039, GO:0016597, GO:0005737, GO:0000049, GO:0070143, GO:0046686, GO:0004813, GO:0002161
AT1G50490	UBC20	protein_coding	Ubiquitin-conjugating enzyme E2 20 [Source:UniProtKB/Swiss-Prot;Acc:Q8L7T3]	cell population proliferation, anaphase-promoting complex-dependent catabolic process, ubiquitin-protein transferase activity, nucleus, protein polyubiquitination, protein ubiquitination, ubiquitin conjugating enzyme activity, transferase activity, ATP binding, regulation of mitotic metaphase/anaphase transition, nucleotide binding	GO:0008283, GO:0031145, GO:0004842, GO:0005634, GO:0000209, GO:0016567, GO:0061631, GO:0016740, GO:0005524, GO:0030071, GO:0000166
AT1G50770		protein_coding	Aminotransferase-like, plant mobile domain family protein [Source:UniProtKB/TrEMBL;Acc:Q9C6K1]	transferase activity, transaminase activity	GO:0016740, GO:0008483
AT1G50920		protein_coding	Nucleolar GTP-binding protein 1 [Source:UniProtKB/Swiss-Prot;Acc:Q9C6I8]	nucleolus, nucleotide binding, GTP binding, ribosome biogenesis, nucleus, membrane	GO:0005730, GO:0000166, GO:0005525, GO:0042254, GO:0005634, GO:0016020
AT1G50960	GA2OX7	protein_coding	Gibberellin 2-beta-dioxygenase 7 [Source:UniProtKB/Swiss-Prot;Acc:Q9C6I4]	oxidoreductase activity, gibberellin biosynthetic process, response to cytokinin, metal ion binding, dioxygenase activity, oxidation-reduction process, response to salt stress, C-20 gibberellin 2-beta-dioxygenase activity, gibberellin 2-beta-dioxygenase activity, gibberellin metabolic process	GO:0016491, GO:0009686, GO:0009735, GO:0046872, GO:0051213, GO:0055114, GO:0009651, GO:0052635, GO:0045543, GO:0009685
AT1G51190	PLT2	protein_coding	AP2-like ethylene-responsive transcription factor PLT2 [Source:UniProtKB/Swiss-Prot;Acc:Q5YGP7]	pattern specification process, telomere maintenance, meristem maintenance, regulation of transcription, DNA-templated, root development, auxin-activated signaling pathway, ethylene-activated signaling pathway, nucleus, multicellular organism development, DNA binding, DNA-binding transcription factor activity, stem cell population maintenance, root meristem growth, protein binding	GO:0007389, GO:0000723, GO:0010073, GO:0006355, GO:0048364, GO:0009734, GO:0009873, GO:0005634, GO:0007275, GO:0003677, GO:0003700, GO:0019827, GO:0010449, GO:0005515
AT1G51300		protein_coding	alpha/beta-Hydrolases superfamily protein [Source:TAIR;Acc:AT1G51300]	hydrolase activity	GO:0016787
AT1G51320	FBX11	protein_coding	Putative F-box only protein 11 [Source:UniProtKB/Swiss-Prot;Acc:Q9SYD4]	protein binding, chloroplast	GO:0005515, GO:0009507
AT1G51645		lncRNA	other RNA [Source:TAIR;Acc:AT1G51645]
AT1G51790		protein_coding	Leucine-rich repeat protein kinase family protein [Source:TAIR;Acc:AT1G51790]	protein binding, kinase activity, membrane, ATP binding, integral component of membrane, protein kinase activity, protein phosphorylation, phosphorylation	GO:0005515, GO:0016301, GO:0016020, GO:0005524, GO:0016021, GO:0004672, GO:0006468, GO:0016310
AT1G51800	IOS1	protein_coding	LRR receptor-like serine/threonine-protein kinase IOS1 [Source:UniProtKB/Swiss-Prot;Acc:Q9C8I6]	protein homodimerization activity, pollen tube, defense response, plasma membrane, phosphorylation, kinase activity, response to molecule of bacterial origin, positive regulation of defense response to bacterium, abscisic acid-activated signaling pathway, protein serine/threonine kinase activity, response to oomycetes, response to chitin, protein binding, integral component of membrane, membrane,…	GO:0042803, GO:0090406, GO:0006952, GO:0005886, GO:0016310, GO:0016301, GO:0002237, GO:1900426, GO:0009738, GO:0004674, GO:0002239, GO:0010200, GO:0005515, GO:0016021, GO:0016020, GO:0004672, GO:1902289, GO:1900150, GO:0006468, GO:0005524, GO:0002238, GO:0009620, GO:0002229, GO:2000071, GO:0009788, GO:0042802, GO:0000166, GO:0016740
AT1G51823		protein_coding	unknown protein; LOCATED IN: endomembrane system; Ha. [Source:TAIR;Acc:AT1G51823]
AT1G51840		protein_coding	protein kinase-related [Source:TAIR;Acc:AT1G51840]	integral component of membrane, protein phosphorylation, ATP binding, protein kinase activity, kinase activity, phosphorylation, membrane	GO:0016021, GO:0006468, GO:0005524, GO:0004672, GO:0016301, GO:0016310, GO:0016020
AT1G51850		protein_coding	Leucine-rich repeat protein kinase family protein [Source:TAIR;Acc:AT1G51850]	kinase activity, plasma membrane, integral component of membrane, membrane, protein kinase activity, plasmodesma, protein binding, phosphorylation, protein phosphorylation, ATP binding	GO:0016301, GO:0005886, GO:0016021, GO:0016020, GO:0004672, GO:0009506, GO:0005515, GO:0016310, GO:0006468, GO:0005524
AT1G51860		protein_coding	Probable LRR receptor-like serine/threonine-protein kinase At1g51860 [Source:UniProtKB/Swiss-Prot;Acc:C0LGG4]	phosphorylation, protein kinase activity, protein phosphorylation, transferase activity, nucleotide binding, kinase activity, membrane, integral component of membrane, ATP binding, protein serine/threonine kinase activity	GO:0016310, GO:0004672, GO:0006468, GO:0016740, GO:0000166, GO:0016301, GO:0016020, GO:0016021, GO:0005524, GO:0004674
AT1G51890		protein_coding	Leucine-rich repeat protein kinase family protein [Source:TAIR;Acc:AT1G51890]	phosphorylation, protein kinase activity, defense response to bacterium, protein phosphorylation, transferase activity, ATP binding, integral component of membrane, kinase activity, protein serine/threonine kinase activity, nucleotide binding, plasma membrane, membrane	GO:0016310, GO:0004672, GO:0042742, GO:0006468, GO:0016740, GO:0005524, GO:0016021, GO:0016301, GO:0004674, GO:0000166, GO:0005886, GO:0016020
AT1G51900		protein_coding	Regulator of Vps4 activity in the MVB pathway protein [Source:UniProtKB/TrEMBL;Acc:F4IB75]	protein localization, protein transport, molecular_function	GO:0008104, GO:0015031, GO:0003674
AT1G52000	JAL5	protein_coding	Jacalin-related lectin 5 [Source:UniProtKB/Swiss-Prot;Acc:Q9ZU23]	nucleus, carbohydrate binding	GO:0005634, GO:0030246
AT1G52110		protein_coding	Mannose-binding lectin superfamily protein [Source:UniProtKB/TrEMBL;Acc:F4IBA0]	carbohydrate binding	GO:0030246
AT1G52200	PCR8	protein_coding	Protein PLANT CADMIUM RESISTANCE 8 [Source:UniProtKB/Swiss-Prot;Acc:Q9M815]	integral component of membrane, plasma membrane, response to oxidative stress, membrane	GO:0016021, GO:0005886, GO:0006979, GO:0016020
AT1G52270		protein_coding	Uncharacterized protein F19K6.11 [Source:UniProtKB/TrEMBL;Acc:Q9C819]	biological_process	GO:0008150
AT1G52280	RABG3D	protein_coding	Ras-related protein RABG3d [Source:UniProtKB/Swiss-Prot;Acc:Q9C820]	GTPase activity, intracellular protein transport, protein transport, endomembrane system, plasma membrane, nucleotide binding, membrane, Golgi apparatus, nucleus, vacuole, GTP binding, Rab protein signal transduction, vacuolar membrane	GO:0003924, GO:0006886, GO:0015031, GO:0012505, GO:0005886, GO:0000166, GO:0016020, GO:0005794, GO:0005634, GO:0005773, GO:0005525, GO:0032482, GO:0005774
AT1G52690	LEA7	protein_coding	Late embryogenesis abundant protein 7 [Source:UniProtKB/Swiss-Prot;Acc:Q96270]	response to freezing, protein stabilization, response to water deprivation, cytoplasm, cytosol	GO:0050826, GO:0050821, GO:0009414, GO:0005737, GO:0005829
AT1G52930	BRIX1-2	protein_coding	Ribosome biogenesis protein BRX1 homolog 2 [Source:UniProtKB/Swiss-Prot;Acc:Q9C928]	ribosomal large subunit assembly, nucleus, ribosome biogenesis, rRNA processing, cytosol, nucleolus	GO:0000027, GO:0005634, GO:0042254, GO:0006364, GO:0005829, GO:0005730
AT1G52940	PAP5	protein_coding	purple acid phosphatase 5 [Source:TAIR;Acc:AT1G52940]	acid phosphatase activity, hydrolase activity, dephosphorylation, metal ion binding	GO:0003993, GO:0016787, GO:0016311, GO:0046872
AT1G53163		protein_coding	F12M16.3 [Source:UniProtKB/TrEMBL;Acc:Q9MAI8]	kinase activity, phosphorylation	GO:0016301, GO:0016310
AT1G53170	ERF8	protein_coding	Ethylene-responsive transcription factor 8 [Source:UniProtKB/Swiss-Prot;Acc:Q9MAI5]	nucleus, DNA-binding transcription factor activity, regulation of transcription, DNA-templated, transcription regulatory region DNA binding, ethylene-activated signaling pathway, DNA binding, protein binding	GO:0005634, GO:0003700, GO:0006355, GO:0044212, GO:0009873, GO:0003677, GO:0005515
AT1G53320	TULP7	protein_coding	Tubby-like F-box protein [Source:UniProtKB/TrEMBL;Acc:A0A178WNG9]	protein binding, pollen development, response to fungus, phosphatidylinositol binding, cytosol, DNA-binding transcription factor activity, cilium, protein localization to cilium, transcription regulatory region DNA binding, plasma membrane, plastid, regulation of transcription, DNA-templated, nucleus	GO:0005515, GO:0009555, GO:0009620, GO:0035091, GO:0005829, GO:0003700, GO:0005929, GO:0061512, GO:0044212, GO:0005886, GO:0009536, GO:0006355, GO:0005634
AT1G53345		protein_coding	unknown protein; INVOLVED IN: biological_process unknown; LOCATED IN: endomembrane system; EXPRESSED IN: 8 plant structures; EXPRESSED DURING: 4 anthesis, F mature embryo stage, petal differentiation and expansion stage, E expanded cotyledon stage, /.../teral stage; BEST Arabidopsis thaliana protein match is: unknown protein (TAIR:AT5G09580.1); Ha. [Source:TAIR;Acc:AT1G53345]	biological_process	GO:0008150
AT1G53350	RPP8L2	protein_coding	Probable disease resistance RPP8-like protein 2 [Source:UniProtKB/Swiss-Prot;Acc:P0C8S1]	nucleotide binding, ADP binding, ATP binding, defense response	GO:0000166, GO:0043531, GO:0005524, GO:0006952
AT1G53625		protein_coding	At1g53625 [Source:UniProtKB/TrEMBL;Acc:Q9LPH9]	cellular_component, biological_process	GO:0005575, GO:0008150
AT1G53635		protein_coding	Putative uncharacterized protein [Source:UniProtKB/TrEMBL;Acc:Q1G3Z0]	biological_process, molecular_function, cellular_component	GO:0008150, GO:0003674, GO:0005575
AT1G53700	WAG1	protein_coding	Serine/threonine-protein kinase WAG1 [Source:UniProtKB/Swiss-Prot;Acc:Q9C8M5]	kinase activity, transferase activity, ATP binding, protein kinase activity, protein serine/threonine kinase activity, nucleus, auxin-activated signaling pathway, multicellular organism development, cotyledon development, regulation of growth, auxin polar transport, nucleotide binding, plasma membrane, cytosol, protein phosphorylation, phosphorylation, cytoplasm	GO:0016301, GO:0016740, GO:0005524, GO:0004672, GO:0004674, GO:0005634, GO:0009734, GO:0007275, GO:0048825, GO:0040008, GO:0009926, GO:0000166, GO:0005886, GO:0005829, GO:0006468, GO:0016310, GO:0005737
AT1G53990	GLIP3	protein_coding	GDSL esterase/lipase 3 [Source:UniProtKB/Swiss-Prot;Acc:Q9SYF5]	lipase activity, lipid metabolic process, hydrolase activity, defense response to bacterium, hydrolase activity, acting on ester bonds, vacuolar membrane, extracellular region, lipid catabolic process	GO:0016298, GO:0006629, GO:0016787, GO:0042742, GO:0016788, GO:0005774, GO:0005576, GO:0016042
AT1G54115	CCX4	protein_coding	Cation/calcium exchanger 4 [Source:UniProtKB/Swiss-Prot;Acc:Q9SYG9]	sodium ion transport, ion transport, transmembrane transport, antiporter activity, cation transport, integral component of membrane, membrane, potassium ion transport	GO:0006814, GO:0006811, GO:0055085, GO:0015297, GO:0006812, GO:0016021, GO:0016020, GO:0006813
AT1G54200		protein_coding	Protein BIG GRAIN 1-like B [Source:UniProtKB/Swiss-Prot;Acc:Q9SLL2]	plasma membrane, positive regulation of auxin mediated signaling pathway, auxin-activated signaling pathway, membrane, auxin transport	GO:0005886, GO:0010929, GO:0009734, GO:0016020, GO:0060918
AT1G54360	TAF6B	protein_coding	TBP-ASSOCIATED FACTOR 6B [Source:TAIR;Acc:AT1G54360]	nucleus, regulation of transcription by RNA polymerase II, transcription factor TFIID complex, transcription initiation from RNA polymerase II promoter, chromatin organization, RNA polymerase II preinitiation complex assembly, regulation of DNA-binding transcription factor activity, DNA-templated transcription, initiation, SLIK (SAGA-like) complex, SAGA complex, protein binding, protein heterodim…	GO:0005634, GO:0006357, GO:0005669, GO:0006367, GO:0006325, GO:0051123, GO:0051090, GO:0006352, GO:0046695, GO:0000124, GO:0005515, GO:0046982, , GO:0006366
AT1G54445		protein_coding	Defensin-like protein 90 [Source:UniProtKB/Swiss-Prot;Acc:Q2V4G9]	extracellular region, defense response, defense response to fungus, killing of cells of other organism	GO:0005576, GO:0006952, GO:0050832, GO:0031640
AT1G54750	NA	NA	NA	NA	NA
AT1G54880	NA	NA	NA	NA	NA
AT1G54890		protein_coding	Late embryogenesis abundant (LEA) protein-like protein [Source:UniProtKB/TrEMBL;Acc:Q9FZ41]	membrane, integral component of membrane, biological_process	GO:0016020, GO:0016021, GO:0008150
AT1G55020	LOX1	protein_coding	Linoleate 9S-lipoxygenase 1 [Source:UniProtKB/Swiss-Prot;Acc:Q06327]	lateral root formation, oxidoreductase activity, oxidation-reduction process, fatty acid metabolic process, lipid metabolic process, oxylipin biosynthetic process, root development, lipid oxidation, oxidoreductase activity, acting on single donors with incorporation of molecular oxygen, incorporation of two atoms of oxygen, cytoplasm, metal ion binding, response to jasmonic acid, linoleate 9S-lip…	GO:0010311, GO:0016491, GO:0055114, GO:0006631, GO:0006629, GO:0031408, GO:0048364, GO:0034440, GO:0016702, GO:0005737, GO:0046872, GO:0009753, GO:1990136, GO:0009536, GO:0009737, GO:0006633, GO:0051213, GO:0005515
AT1G55207		protein_coding	Putative uncharacterized protein [Source:UniProtKB/TrEMBL;Acc:Q1G3Y8]	integral component of membrane, membrane	GO:0016021, GO:0016020
AT1G55210	DIR20	protein_coding	Dirigent protein 20 [Source:UniProtKB/Swiss-Prot;Acc:Q9C891]	apoplast, extracellular region	GO:0048046, GO:0005576
AT1G55270		protein_coding	F-box/kelch-repeat protein At1g55270 [Source:UniProtKB/Swiss-Prot;Acc:Q93W93]	regulation of phenylpropanoid metabolic process, protein binding	GO:2000762, GO:0005515
AT1G55280		protein_coding	Lipase/lipooxygenase, PLAT/LH2 family protein [Source:TAIR;Acc:AT1G55280]	protein binding, membrane, biological_process, integral component of membrane	GO:0005515, GO:0016020, GO:0008150, GO:0016021
AT1G55420	EDA11	protein_coding	Cysteine/Histidine-rich C1 domain family protein [Source:UniProtKB/TrEMBL;Acc:Q9ZVU2]	megagametogenesis	GO:0009561
AT1G55450		protein_coding	S-adenosyl-L-methionine-dependent methyltransferases superfamily protein [Source:UniProtKB/TrEMBL;Acc:F4I0B5]	methylation, response to salt stress, nucleus, methyltransferase activity, transferase activity	GO:0032259, GO:0009651, GO:0005634, GO:0008168, GO:0016740
AT1G55460	KIN17	protein_coding	KIN17-like protein [Source:UniProtKB/Swiss-Prot;Acc:Q9ZVU5]	nuclear speck, nucleus, regulation of developmental growth, metal ion binding, protein binding, double-stranded DNA binding, DNA replication, cellular response to copper ion starvation, cellular response to DNA damage stimulus	GO:0016607, GO:0005634, GO:0048638, GO:0046872, GO:0005515, GO:0003690, GO:0006260, GO:0035874, GO:0006974
AT1G55730	CAX5	protein_coding	Vacuolar cation/proton exchanger 5 [Source:UniProtKB/Swiss-Prot;Acc:Q8L783]	cellular calcium ion homeostasis, antiporter activity, cell, cation transmembrane transporter activity, calcium ion transport, calcium ion transmembrane transport, integral component of membrane, membrane, vacuolar membrane, vacuole, plant-type vacuole membrane, ion transport, calcium:proton antiporter activity, transmembrane transport, cation transport	GO:0006874, GO:0015297, GO:0005623, GO:0008324, GO:0006816, GO:0070588, GO:0016021, GO:0016020, GO:0005774, GO:0005773, GO:0009705, GO:0006811, GO:0015369, GO:0055085, GO:0006812
AT1G55770		protein_coding	Plant invertase/pectin methylesterase inhibitor superfamily protein [Source:UniProtKB/TrEMBL;Acc:F4I1W9]	negative regulation of catalytic activity, enzyme inhibitor activity	GO:0043086, GO:0004857
AT1G55870	PARN	protein_coding	Poly(A)-specific ribonuclease PARN [Source:UniProtKB/Swiss-Prot;Acc:Q9LG26]	nucleic acid binding, mitochondrion, 3'-5'-exoribonuclease activity, hydrolase activity, RNA binding, mRNA processing, RNA phosphodiester bond hydrolysis, exonucleolytic, response to osmotic stress, cytoplasm, poly(A)-specific ribonuclease activity, nucleic acid phosphodiester bond hydrolysis, response to salt stress, exonuclease activity, metal ion binding, cation binding, nuclease activity, tra…	GO:0003676, GO:0005739, GO:0000175, GO:0016787, GO:0003723, GO:0006397, GO:0090503, GO:0006970, GO:0005737, GO:0004535, GO:0090305, GO:0009651, GO:0004527, GO:0046872, GO:0043169, GO:0004518, GO:0016740, GO:0009737, GO:0006952, GO:0009751, GO:0005634
AT1G56300		protein_coding	At1g56300 [Source:UniProtKB/TrEMBL;Acc:Q8L7R1]	response to cyclopentenone,	GO:0010583,
AT1G56415		protein_coding	Expressed protein [Source:TAIR;Acc:AT1G56415]	molecular_function, biological_process	GO:0003674, GO:0008150
AT1G56460		protein_coding	HIT zinc finger and PAPA-1-like domain-containing protein [Source:UniProtKB/TrEMBL;Acc:Q9C7X2]	Ino80 complex, chromatin remodeling	GO:0031011, GO:0006338
AT1G56480	NA	NA	NA	NA	NA
AT1G56540		protein_coding	Disease resistance protein (TIR-NBS-LRR class) family [Source:UniProtKB/TrEMBL;Acc:Q9FXA6]	protein binding, integral component of membrane, ADP binding, membrane, signal transduction	GO:0005515, GO:0016021, GO:0043531, GO:0016020, GO:0007165
AT1G56550	RGXT3	protein_coding	UDP-D-xylose:L-fucose alpha-1,3-D-xylosyltransferase 3 [Source:UniProtKB/Swiss-Prot;Acc:Q9FXA7]	transferase activity, transferase activity, transferring glycosyl groups, membrane, Golgi apparatus, integral component of membrane, cell wall organization, rhamnogalacturonan II biosynthetic process, UDP-xylosyltransferase activity, Golgi membrane	GO:0016740, GO:0016757, GO:0016020, GO:0005794, GO:0016021, GO:0071555, GO:0010306, GO:0035252, GO:0000139
AT1G56553		protein_coding	Defensin-like protein 199 [Source:UniProtKB/Swiss-Prot;Acc:Q2V4G5]	defense response, extracellular region, defense response to fungus, killing of cells of other organism	GO:0006952, GO:0005576, GO:0050832, GO:0031640
AT1G57670		protein_coding	Disease resistance protein RPS4, putative [Source:UniProtKB/TrEMBL;Acc:Q9FVT6]	membrane, protein binding, integral component of membrane, signal transduction	GO:0016020, GO:0005515, GO:0016021, GO:0007165
AT1G58037		protein_coding	Cysteine/Histidine-rich C1 domain family protein [Source:UniProtKB/TrEMBL;Acc:Q2V4G4]	, cellular_component, biological_process, molecular_function	, GO:0005575, GO:0008150, GO:0003674
AT1G58050		protein_coding	DExH-box ATP-dependent RNA helicase DExH4, chloroplastic [Source:UniProtKB/Swiss-Prot;Acc:Q9C6G0]	ATP binding, RNA helicase activity, RNA binding, plastid, nucleotide binding, helicase activity, nucleic acid binding, GO_0034459, hydrolase activity, chloroplast	GO:0005524, GO:0003724, GO:0003723, GO:0009536, GO:0000166, GO:0004386, GO:0003676, GO:0034459, GO:0016787, GO:0009507
AT1G58130	NA	NA	NA	NA	NA
AT1G58190	AtRLP9	protein_coding		protein binding, plasma membrane, membrane, integral component of membrane	GO:0005515, GO:0005886, GO:0016020, GO:0016021
AT1G58220		protein_coding	At1g58220 [Source:UniProtKB/TrEMBL;Acc:Q8GZ96]	response to salicylic acid, DNA binding, response to jasmonic acid, cytosol, transcription regulatory region DNA binding, response to abscisic acid	GO:0009751, GO:0003677, GO:0009753, GO:0005829, GO:0044212, GO:0009737
AT1G58225		protein_coding	At1g58225 [Source:UniProtKB/TrEMBL;Acc:Q8GW35]	, biological_process	, GO:0008150
AT1G58270	ZW9	protein_coding	At1g58270/F19C14_8 [Source:UniProtKB/TrEMBL;Acc:Q9SLV3]	integral component of membrane, plasmodesma, protein binding, nucleus, membrane	GO:0016021, GO:0009506, GO:0005515, GO:0005634, GO:0016020
AT1G58440	SQE1	protein_coding	XF1 [Source:UniProtKB/TrEMBL;Acc:A0A178W2I2]	endoplasmic reticulum, sterol biosynthetic process, oxidoreductase activity, flavin adenine dinucleotide binding, squalene monooxygenase activity, oxidation-reduction process, integral component of membrane, response to water deprivation, membrane	GO:0005783, GO:0016126, GO:0016491, GO:0050660, GO:0004506, GO:0055114, GO:0016021, GO:0009414, GO:0016020
AT1G59540	KIN7N	protein_coding	Kinesin-like protein KIN-7N [Source:UniProtKB/Swiss-Prot;Acc:Q9S7P3]	microtubule motor activity, ATP binding, microtubule-based movement, microtubule binding, motor activity, hydrolase activity, microtubule, kinesin complex, nucleotide binding, ATPase activity	GO:0003777, GO:0005524, GO:0007018, GO:0008017, GO:0003774, GO:0016787, GO:0005874, GO:0005871, GO:0000166, GO:0016887
AT1G59570		tRNA	pre-tRNA [Source:TAIR;Acc:AT1G59570]
AT1G59580	MPK2	protein_coding	Mitogen-activated protein kinase [Source:UniProtKB/TrEMBL;Acc:A0A178WBY0]	protein binding, cytoplasm, nucleotide binding, regulation of gene expression, transferase activity, protein phosphorylation, kinase activity, protein kinase activity, phosphorylation, intracellular signal transduction, intracellular, ATP binding, protein serine/threonine kinase activity, MAP kinase activity, MAPK cascade, nucleus	GO:0005515, GO:0005737, GO:0000166, GO:0010468, GO:0016740, GO:0006468, GO:0016301, GO:0004672, GO:0016310, GO:0035556, GO:0005622, GO:0005524, GO:0004674, GO:0004707, GO:0000165, GO:0005634
AT1G59640	BPE	protein_coding	Transcription factor BPE [Source:UniProtKB/Swiss-Prot;Acc:Q0JXE7]	protein dimerization activity, multicellular organism development, sequence-specific DNA binding, nucleus, DNA-binding transcription factor activity, petal morphogenesis, regulation of transcription, DNA-templated, DNA binding	GO:0046983, GO:0007275, GO:0043565, GO:0005634, GO:0003700, GO:0048446, GO:0006355, GO:0003677
AT1G59710		protein_coding	Actin cross-linking protein (DUF569) [Source:UniProtKB/TrEMBL;Acc:Q9LQ43]	, nucleus	, GO:0005634
AT1G59740	NPF4.3	protein_coding	Protein NRT1/ PTR FAMILY 4.3 [Source:UniProtKB/Swiss-Prot;Acc:Q93VV5]	transmembrane transport, proton transmembrane transport, peptide:proton symporter activity, oligopeptide transport, oligopeptide transmembrane transport, response to nematode, peptide transmembrane transporter activity, integral component of membrane, plasma membrane, oligopeptide transmembrane transporter activity, membrane, transmembrane transporter activity	GO:0055085, GO:1902600, GO:0015333, GO:0006857, GO:0035672, GO:0009624, GO:1904680, GO:0016021, GO:0005886, GO:0035673, GO:0016020, GO:0022857
AT1G59910	FH7	protein_coding	Formin-like protein 7 [Source:UniProtKB/Swiss-Prot;Acc:Q9XIE0]	plasma membrane, actin binding	GO:0005886, GO:0003779
AT1G59940	ARR3	protein_coding	response regulator 3 [Source:TAIR;Acc:AT1G59940]	nucleus, red light signaling pathway, phosphorelay response regulator activity, circadian rhythm, intracellular, phosphorelay signal transduction system, cytokinin-activated signaling pathway, response to cytokinin, cytoplasm, regulation of transcription, DNA-templated, response to red light, protein binding	GO:0005634, GO:0010161, GO:0000156, GO:0007623, GO:0005622, GO:0000160, GO:0009736, GO:0009735, GO:0005737, GO:0006355, GO:0010114, GO:0005515
AT1G60025	MIR426	miRNA	MIR426; miRNA [Source:TAIR;Acc:AT1G60025]
AT1G60110		protein_coding	Mannose-binding lectin superfamily protein [Source:TAIR;Acc:AT1G60110]	carbohydrate binding	GO:0030246
AT1G60120	NA	NA	NA	NA	NA
AT1G60420		protein_coding	Probable nucleoredoxin 1 [Source:UniProtKB/Swiss-Prot;Acc:O80763]	cell redox homeostasis, cytosol, protein-disulfide reductase activity, response to cadmium ion, pollen tube growth, pollen tube guidance, cell, regulation of pollen tube growth, oxidation-reduction process, oxidoreductase activity, nucleus	GO:0045454, GO:0005829, GO:0047134, GO:0046686, GO:0009860, GO:0010183, GO:0005623, GO:0080092, GO:0055114, GO:0016491, GO:0005634
AT1G60780	AP1M2	protein_coding	AP-1 complex subunit mu-2 [Source:UniProtKB/Swiss-Prot;Acc:O22715]	cytoplasmic vesicle, cytosol, vesicle-mediated transport, nucleus, intracellular protein transport, Golgi apparatus, endosome, membrane, clathrin-coated vesicle membrane, integral component of membrane, protein transport, clathrin adaptor complex, early endosome membrane	GO:0031410, GO:0005829, GO:0016192, GO:0005634, GO:0006886, GO:0005794, GO:0005768, GO:0016020, GO:0030665, GO:0016021, GO:0015031, GO:0030131, GO:0031901
AT1G60783	SMR15	protein_coding	Cyclin-dependent protein kinase inhibitor SMR15 [Source:UniProtKB/Swiss-Prot;Acc:Q1G3Y4]	negative regulation of protein kinase activity, negative regulation of mitotic nuclear division, regulation of DNA endoreduplication, negative regulation of cell cycle, nucleus, cell cycle, protein kinase inhibitor activity	GO:0006469, GO:0045839, GO:0032875, GO:0045786, GO:0005634, GO:0007049, GO:0004860
AT1G61040	VIP5	protein_coding	VIP5 [Source:UniProtKB/TrEMBL;Acc:A0A178WDP6]	nucleus, flower development, positive regulation of transcription, DNA-templated, histone modification, negative regulation of flower development, Cdc73/Paf1 complex, transcription elongation from RNA polymerase II promoter, DNA binding, RNA polymerase II C-terminal domain phosphoserine binding	GO:0005634, GO:0009908, GO:0045893, GO:0016570, GO:0009910, GO:0016593, GO:0006368, GO:0003677, GO:1990269
AT1G61120	GES	protein_coding	(E,E)-geranyllinalool synthase [Source:UniProtKB/Swiss-Prot;Acc:Q93YV0]	magnesium ion binding, response to singlet oxygen, terpenoid biosynthetic process, response to jasmonic acid, terpene synthase activity, response to herbivore, response to bacterium, (E,E)-geranyllinalool synthase activity, response to wounding, lyase activity, metal ion binding, cytoplasm, diterpenoid biosynthetic process	GO:0000287, GO:0000304, GO:0016114, GO:0009753, GO:0010333, GO:0080027, GO:0009617, GO:0080013, GO:0009611, GO:0016829, GO:0046872, GO:0005737, GO:0016102
AT1G61210		protein_coding	Katanin p80 WD40 repeat-containing subunit B1 homolog [Source:UniProtKB/TrEMBL;Acc:F4HTH8]	Cul4-RING E3 ubiquitin ligase complex, protein binding, cytoplasm, microtubule, microtubule severing, response to abscisic acid, microtubule depolymerization, katanin complex, response to salt stress, microtubule binding, cytoskeleton, microtubule-severing ATPase activity	GO:0080008, GO:0005515, GO:0005737, GO:0005874, GO:0051013, GO:0009737, GO:0007019, GO:0008352, GO:0009651, GO:0008017, GO:0005856, GO:0008568
AT1G61260		protein_coding	Protein of unknown function (DUF761) [Source:TAIR;Acc:AT1G61260]	biological_process, integral component of membrane, membrane	GO:0008150, GO:0016021, GO:0016020
AT1G61270		protein_coding	Lysine histidine transporter-like 3 [Source:UniProtKB/Swiss-Prot;Acc:O22719]	plasma membrane, amino acid transmembrane transporter activity, integral component of membrane, membrane, amino acid transport, amino acid transmembrane transport	GO:0005886, GO:0015171, GO:0016021, GO:0016020, GO:0006865, GO:0003333
AT1G61380	SD129	protein_coding	G-type lectin S-receptor-like serine/threonine-protein kinase SD1-29 [Source:UniProtKB/Swiss-Prot;Acc:O64782]	detection of lipopolysaccharide, innate immune response, ubiquitin protein ligase binding, protein kinase activity, pattern recognition receptor signaling pathway, nucleotide binding, transferase activity, calmodulin binding, lipopolysaccharide-mediated signaling pathway, ATP binding, plasma membrane, protein phosphorylation, phosphorylation, carbohydrate binding, recognition of pollen, kinase ac…	GO:0032497, GO:0045087, GO:0031625, GO:0004672, GO:0002221, GO:0000166, GO:0016740, GO:0005516, GO:0031663, GO:0005524, GO:0005886, GO:0006468, GO:0016310, GO:0030246, GO:0048544, GO:0016301, GO:0016021, GO:0046777, GO:0004674, GO:0016020, GO:0038187, GO:0052033
AT1G61490		protein_coding	G-type lectin S-receptor-like serine/threonine-protein kinase At1g61490 [Source:UniProtKB/Swiss-Prot;Acc:O64770]	integral component of membrane, calmodulin binding, protein kinase activity, carbohydrate binding, protein phosphorylation, recognition of pollen, innate immune response, plasma membrane, phosphorylation, membrane, transferase activity, nucleotide binding, ATP binding, kinase activity, protein serine/threonine kinase activity	GO:0016021, GO:0005516, GO:0004672, GO:0030246, GO:0006468, GO:0048544, GO:0045087, GO:0005886, GO:0016310, GO:0016020, GO:0016740, GO:0000166, GO:0005524, GO:0016301, GO:0004674
AT1G61560	MLO6	protein_coding	MLO-like protein 6 [Source:UniProtKB/Swiss-Prot;Acc:Q94KB7]	calmodulin binding, defense response to fungus, incompatible interaction, response to biotic stimulus, membrane, defense response, integral component of membrane, plasma membrane	GO:0005516, GO:0009817, GO:0009607, GO:0016020, GO:0006952, GO:0016021, GO:0005886
AT1G62090	NA	NA	NA	NA	NA
AT1G62225		protein_coding	At1g62225 [Source:UniProtKB/TrEMBL;Acc:O04588]	integral component of membrane, molecular_function, biological_process	GO:0016021, GO:0003674, GO:0008150
AT1G62270		protein_coding	Putative F-box/kelch-repeat protein At1g62270 [Source:UniProtKB/Swiss-Prot;Acc:O04591]	protein binding, membrane, biological_process, integral component of membrane	GO:0005515, GO:0016020, GO:0008150, GO:0016021
AT1G62320		protein_coding	CSC1-like protein At1g62320 [Source:UniProtKB/Swiss-Prot;Acc:F4HYR3]	membrane, plasma membrane, calcium activated cation channel activity, ion transport, cation transmembrane transport, integral component of membrane, ion transmembrane transport	GO:0016020, GO:0005886, GO:0005227, GO:0006811, GO:0098655, GO:0016021, GO:0034220
AT1G62421		protein_coding	Putative uncharacterized protein [Source:UniProtKB/TrEMBL;Acc:Q1G3Y3]
AT1G63220		protein_coding	C2 domain-containing protein At1g63220 [Source:UniProtKB/Swiss-Prot;Acc:Q9C8S6]	, defense response, RNA binding	, GO:0006952, GO:0003723
AT1G63230		protein_coding	At1g63230 [Source:UniProtKB/TrEMBL;Acc:Q0IGJ6]	protein binding, mitochondrion	GO:0005515, GO:0005739
AT1G63245	CLE14	protein_coding	CLE14 [Source:UniProtKB/TrEMBL;Acc:A0A178WFK0]	receptor serine/threonine kinase binding, apoplast, multicellular organism development, signaling receptor binding, extracellular space, cell differentiation, cellular response to phosphate starvation, cell-cell signaling involved in cell fate commitment, extracellular region	GO:0033612, GO:0048046, GO:0007275, GO:0005102, GO:0005615, GO:0030154, GO:0016036, GO:0045168, GO:0005576
AT1G63580	CRRSP6	protein_coding	Probable cysteine-rich repeat secretory protein 6 [Source:UniProtKB/Swiss-Prot;Acc:Q9SH42]	biological_process, anchored component of membrane, plasma membrane, extracellular region	GO:0008150, GO:0031225, GO:0005886, GO:0005576
AT1G63590	CRRSP5	protein_coding	Putative cysteine-rich repeat secretory protein 5 [Source:UniProtKB/Swiss-Prot;Acc:Q9SH43]	molecular_function, biological_process, extracellular region	GO:0003674, GO:0008150, GO:0005576
AT1G63700	YDA	protein_coding	YDA [Source:UniProtKB/TrEMBL;Acc:A0A178WLG6]	cytoplasm, stomatal complex morphogenesis, protein phosphorylation, multicellular organism development, suspensor development, protein binding, plasma membrane, MAPK cascade, ATP binding, phosphorylation, stress-activated protein kinase signaling cascade, MAP kinase kinase kinase activity, activation of protein kinase activity, inflorescence development, regulation of mitotic cell cycle, nucleoti…	GO:0005737, GO:0010103, GO:0006468, GO:0007275, GO:0010098, GO:0005515, GO:0005886, GO:0000165, GO:0005524, GO:0016310, GO:0031098, GO:0004709, GO:0032147, GO:0010229, GO:0007346, GO:0000166, GO:0016301, GO:0004674, GO:0004672, GO:0023014, GO:0005938, GO:0016020, GO:0016740, GO:0000186, GO:0040008
AT1G63730		protein_coding	Disease resistance protein (TIR-NBS-LRR class) family [Source:UniProtKB/TrEMBL;Acc:Q9CAD8]	integral component of membrane, protein binding, membrane, signal transduction, ADP binding	GO:0016021, GO:0005515, GO:0016020, GO:0007165, GO:0043531
AT1G63740		protein_coding	Disease resistance protein (TIR-NBS-LRR class) family [Source:UniProtKB/TrEMBL;Acc:Q9CAD9]	ADP binding, signal transduction, protein binding	GO:0043531, GO:0007165, GO:0005515
AT1G63750		protein_coding	Disease resistance protein (TIR-NBS-LRR class) family [Source:UniProtKB/TrEMBL;Acc:Q9CAE0]	membrane, protein binding, integral component of membrane, ADP binding, signal transduction	GO:0016020, GO:0005515, GO:0016021, GO:0043531, GO:0007165
AT1G63810		protein_coding	Nucleolar protein [Source:UniProtKB/TrEMBL;Acc:Q0WVM5]	tRNA export from nucleus, small-subunit processome, RNA binding, nucleolus, UTP-C complex, rRNA processing, CURI complex, cytosol, nucleus	GO:0006409, GO:0032040, GO:0003723, GO:0005730, GO:0034456, GO:0006364, GO:0032545, GO:0005829, GO:0005634
AT1G63910	AtMYB103	protein_coding	MYB transcription factor [Source:UniProtKB/TrEMBL;Acc:Q9SRB0]	DNA-binding transcription factor activity, cell differentiation, transcription regulatory region DNA binding, regulation of transcription, DNA-templated, nucleus, positive regulation of transcription, DNA-templated, DNA binding, sequence-specific DNA binding, regulation of secondary cell wall biogenesis, positive regulation of syringal lignin biosynthetic process	GO:0003700, GO:0030154, GO:0044212, GO:0006355, GO:0005634, GO:0045893, GO:0003677, GO:0043565, GO:2000652, GO:1901430
AT1G64060	RBOHF	protein_coding	Respiratory burst oxidase homolog protein F [Source:UniProtKB/Swiss-Prot;Acc:O48538]	hydrogen peroxide biosynthetic process, response to ethylene, intracellular, oxidation-reduction process, membrane, regulation of stomatal movement, oxidoreductase activity, osmosensory signaling pathway, plasma membrane, calcium ion binding, cellular oxidant detoxification, carbohydrate homeostasis, respiratory burst involved in defense response, negative regulation of programmed cell death, NAD…	GO:0050665, GO:0009723, GO:0005622, GO:0055114, GO:0016020, GO:0010119, GO:0016491, GO:0007231, GO:0005886, GO:0005509, GO:0098869, GO:0033500, GO:0002679, GO:0043069, GO:0016174, GO:0050664, GO:0052542, GO:0009738, GO:0016021, GO:0009873, GO:0005515, GO:0004601, GO:0046872
AT1G64380	ERF061	protein_coding	Ethylene-responsive transcription factor ERF061 [Source:UniProtKB/Swiss-Prot;Acc:Q9C7W2]	DNA-binding transcription factor activity, ethylene-activated signaling pathway, DNA binding, response to chitin, regulation of transcription, DNA-templated, nucleus, transcription, DNA-templated	GO:0003700, GO:0009873, GO:0003677, GO:0010200, GO:0006355, GO:0005634, GO:0006351
AT1G64400	LACS3	protein_coding	Long chain acyl-CoA synthetase 3 [Source:UniProtKB/Swiss-Prot;Acc:Q9C7W4]	lipid metabolic process, endoplasmic reticulum, ATP binding, nucleotide binding, long-chain fatty acid-CoA ligase activity, decanoate-CoA ligase activity, acyl-CoA ligase activity, catalytic activity, fatty acid metabolic process, long-chain fatty acid metabolic process, ligase activity	GO:0006629, GO:0005783, GO:0005524, GO:0000166, GO:0004467, GO:0102391, GO:0003996, GO:0003824, GO:0006631, GO:0001676, GO:0016874
AT1G64405		protein_coding	At1g64405 [Source:UniProtKB/TrEMBL;Acc:Q3ECI5]	floral organ abscission	GO:0010227
AT1G64625	BHLH157	protein_coding	Transcription factor bHLH157 [Source:UniProtKB/Swiss-Prot;Acc:Q7XJU0]	seed development, phosphorylation, meiotic cell cycle, nucleus, male meiotic nuclear division, DNA binding, root development, regulation of transcription, DNA-templated, cellular response to auxin stimulus, protein binding, DNA-binding transcription factor activity, kinase activity, multicellular organism development, protein dimerization activity, xylem development, metaxylem development	GO:0048316, GO:0016310, GO:0051321, GO:0005634, GO:0007140, GO:0003677, GO:0048364, GO:0006355, GO:0071365, GO:0005515, GO:0003700, GO:0016301, GO:0007275, GO:0046983, GO:0010089, GO:0090058
AT1G64680		protein_coding	At1g64680 [Source:UniProtKB/TrEMBL;Acc:Q9SGU7]	nucleus, biological_process, isomerase activity, chloroplast thylakoid, chloroplast envelope	GO:0005634, GO:0008150, GO:0016853, GO:0009534, GO:0009941
AT1G64750	ATDSS1(I)	protein_coding	Deletion of SUV3 suppressor 1(I) [Source:UniProtKB/TrEMBL;Acc:F4I886]	proteasome complex, mRNA export from nucleus, proteasome regulatory particle, lid subcomplex, proteasome assembly, protein binding, double-strand break repair via homologous recombination	GO:0000502, GO:0006406, GO:0008541, GO:0043248, GO:0005515, GO:0000724
AT1G65080	ALB3L2	protein_coding	ALBINO3-like protein 2, chloroplastic [Source:UniProtKB/Swiss-Prot;Acc:Q8L718]	protein binding, plastid, mitochondrial respiratory chain complex IV assembly, chloroplast thylakoid membrane, protein insertion into membrane, integral component of membrane, membrane insertase activity, thylakoid, membrane, chloroplast, establishment of protein localization to membrane, protein insertion into mitochondrial inner membrane from matrix, integral component of mitochondrial inner me…	GO:0005515, GO:0009536, GO:0033617, GO:0009535, GO:0051205, GO:0016021, GO:0032977, GO:0009579, GO:0016020, GO:0009507, GO:0090150, GO:0032979, GO:0031305
AT1G65440	SPT6	protein_coding	Transcription elongation factor SPT6 homolog [Source:UniProtKB/Swiss-Prot;Acc:A8MS85]	plasmodesma, transcription elongation from RNA polymerase II promoter, nucleosome organization, cytosol, transcription elongation factor complex, nucleic acid binding, chromatin maintenance, nucleus, histone binding, transcriptionally active chromatin, DNA binding, protein binding, regulation of mRNA processing, nucleosome binding, nucleobase-containing compound metabolic process, positive regula…	GO:0009506, GO:0006368, GO:0034728, GO:0005829, GO:0008023, GO:0003676, GO:0070827, GO:0005634, GO:0042393, GO:0035327, GO:0003677, GO:0005515, GO:0050684, GO:0031491, GO:0006139, GO:0032968, GO:0009793, GO:0042789, GO:0006412, GO:0006414, GO:0003746
AT1G65481		protein_coding	unknown protein; FUNCTIONS IN: molecular_function unknown; INVOLVED IN: biological_process unknown; LOCATED IN: endomembrane system. [Source:TAIR;Acc:AT1G65481]	integral component of membrane, biological_process, molecular_function	GO:0016021, GO:0008150, GO:0003674
AT1G65483		protein_coding	Putative uncharacterized protein [Source:UniProtKB/TrEMBL;Acc:Q1G3X9]
AT1G65486		protein_coding	unknown protein; FUNCTIONS IN: molecular_function unknown; INVOLVED IN: biological_process unknown; LOCATED IN: endomembrane system; BEST Arabidopsis thaliana protein match is: unknown protein (TAIR:AT1G65490.1); Ha. [Source:TAIR;Acc:AT1G65486]	integral component of membrane, molecular_function, response to water deprivation	GO:0016021, GO:0003674, GO:0009414
AT1G65490		protein_coding	unknown protein; FUNCTIONS IN: molecular_function unknown; INVOLVED IN: biological_process unknown; LOCATED IN: endomembrane system; EXPRESSED IN: 22 plant structures; EXPRESSED DURING: 13 growth stages; BEST Arabidopsis thaliana protein match is: u /.../ protein (TAIR:AT1G65486.1); Ha. [Source:TAIR;Acc:AT1G65490]	integral component of membrane, response to bacterium, plasma membrane, cellular response to hypoxia	GO:0016021, GO:0009617, GO:0005886, GO:0071456
AT1G65500		protein_coding	F5I14.4 protein [Source:UniProtKB/TrEMBL;Acc:O04468]	response to cold, integral component of membrane, response to water deprivation, plasma membrane, response to salt stress	GO:0009409, GO:0016021, GO:0009414, GO:0005886, GO:0009651
AT1G65790	SD17	protein_coding	Receptor-like serine/threonine-protein kinase SD1-7 [Source:UniProtKB/Swiss-Prot;Acc:Q39086]	carbohydrate binding, abscisic acid-activated signaling pathway, plasma membrane, integral component of membrane, cellular response to abscisic acid stimulus, ATP binding, ubiquitin protein ligase binding, nucleotide binding, protein serine/threonine kinase activity, kinase activity, protein phosphorylation, membrane, phosphorylation, nucleus, transferase activity, protein kinase activity, protei…	GO:0030246, GO:0009738, GO:0005886, GO:0016021, GO:0071215, GO:0005524, GO:0031625, GO:0000166, GO:0004674, GO:0016301, GO:0006468, GO:0016020, GO:0016310, GO:0005634, GO:0016740, GO:0004672, GO:0046777, GO:0048544
AT1G65850		protein_coding	Disease resistance protein (TIR-NBS-LRR class) family [Source:UniProtKB/TrEMBL;Acc:F4IBL4]	ADP binding, protein binding, signal transduction, integral component of membrane, membrane	GO:0043531, GO:0005515, GO:0007165, GO:0016021, GO:0016020
AT1G65860	FMOGS-OX1	protein_coding	Flavin-containing monooxygenase FMO GS-OX1 [Source:UniProtKB/Swiss-Prot;Acc:Q9SS04]	N,N-dimethylaniline monooxygenase activity, 4-methylthiopropyl glucosinolate S-oxygenase activity, glucosinolate biosynthetic process from homomethionine, 5-methylthiopropyl glucosinolate S-oxygenase activity, 7-methylthiopropyl glucosinolate S-oxygenase activity, NADP binding, flavin adenine dinucleotide binding, 8-methylthiopropyl glucosinolate S-oxygenase activity, oxidation-reduction process,…	GO:0004499, GO:0080103, GO:0033506, GO:0080104, GO:0080106, GO:0050661, GO:0050660, GO:0080107, GO:0055114, GO:0080105, GO:0080102, GO:0004497, GO:0016491
AT1G65870	DIR21	protein_coding	Dirigent protein 21 [Source:UniProtKB/Swiss-Prot;Acc:Q9SS03]	extracellular region, apoplast, cell wall	GO:0005576, GO:0048046, GO:0005618
AT1G66170	MMD1	protein_coding	PHD finger protein MALE MEIOCYTE DEATH 1 [Source:UniProtKB/Swiss-Prot;Acc:Q7X6Y7]	male meiosis chromosome segregation, histone binding, meiotic spindle organization, activating transcription factor binding, nucleus, nuclear euchromatin, sequence-specific DNA binding, DNA binding, meiotic cell cycle, pollen sperm cell differentiation, meiotic chromosome condensation, metal ion binding, euchromatin binding, regulation of transcription, DNA-templated	GO:0007060, GO:0042393, GO:0000212, GO:0033613, GO:0005634, GO:0005719, GO:0043565, GO:0003677, GO:0051321, GO:0048235, GO:0010032, GO:0046872, GO:1990188, GO:0006355
AT1G66440		protein_coding	Cysteine/Histidine-rich C1 domain family protein [Source:UniProtKB/TrEMBL;Acc:Q9C704]	cellular_component	GO:0005575
AT1G66450		protein_coding	Cysteine/Histidine-rich C1 domain family protein [Source:TAIR;Acc:AT1G66450]
AT1G66480		protein_coding	Uncharacterized protein At1g66480 [Source:UniProtKB/Swiss-Prot;Acc:Q6NLC8]	plasma membrane	GO:0005886
AT1G66553	NA	NA	NA	NA	NA
AT1G66580	RPL10C	protein_coding	60S ribosomal protein L10-3 [Source:UniProtKB/Swiss-Prot;Acc:Q93W22]	mitochondrion, ribosome, cytosolic large ribosomal subunit, cytosolic ribosome, vacuolar membrane, nucleus, developmental process, ribosomal large subunit assembly, polysomal ribosome, cytoplasm, structural constituent of ribosome, response to UV-B, translation, vacuole	GO:0005739, GO:0005840, GO:0022625, GO:0022626, GO:0005774, GO:0005634, GO:0032502, GO:0000027, GO:0042788, GO:0005737, GO:0003735, GO:0010224, GO:0006412, GO:0005773
AT1G66780	DTX8	protein_coding	Protein DETOXIFICATION [Source:UniProtKB/TrEMBL;Acc:A0A178W985]	transmembrane transport, membrane, transmembrane transporter activity, antiporter activity, xenobiotic transmembrane transporter activity, GO_0015238, xenobiotic transport, integral component of membrane, drug transmembrane transport	GO:0055085, GO:0016020, GO:0022857, GO:0015297, GO:0042910, GO:0015238, GO:0042908, GO:0016021, GO:0006855
AT1G66830		protein_coding	Probable inactive leucine-rich repeat receptor-like protein kinase At1g66830 [Source:UniProtKB/Swiss-Prot;Acc:Q9C9N5]	integral component of membrane, membrane, plasma membrane, protein phosphorylation, ATP binding, protein kinase activity, protein binding	GO:0016021, GO:0016020, GO:0005886, GO:0006468, GO:0005524, GO:0004672, GO:0005515
AT1G67060		protein_coding	AT1G67060 protein [Source:UniProtKB/TrEMBL;Acc:A0JQ16]	plasma membrane, integral component of membrane, membrane, biological_process	GO:0005886, GO:0016021, GO:0016020, GO:0008150
AT1G67070	PMI2	protein_coding	Mannose-6-phosphate isomerase 2 [Source:UniProtKB/Swiss-Prot;Acc:Q9FZH5]	response to absence of light, response to sucrose, metal ion binding, cell wall mannoprotein biosynthetic process, isomerase activity, carbohydrate metabolic process, response to DDT, GDP-mannose biosynthetic process, response to L-ascorbic acid, zinc ion binding, mannose-6-phosphate isomerase activity, response to zinc ion, protein glycosylation, cytosol, L-ascorbic acid biosynthetic process, re…	GO:0009646, GO:0009744, GO:0046872, GO:0000032, GO:0016853, GO:0005975, GO:0046680, GO:0009298, GO:0033591, GO:0008270, GO:0004476, GO:0010043, GO:0006486, GO:0005829, GO:0019853, GO:0046686
AT1G67090	RBCS-1A	protein_coding	Ribulose bisphosphate carboxylase small chain [Source:UniProtKB/TrEMBL;Acc:A0A178WD57]	chloroplast stroma, chloroplast, plastid, integral component of membrane, mitochondrion, chloroplast envelope, reductive pentose-phosphate cycle, copper ion binding, response to red light, response to blue light, oxidation-reduction process, chloroplast ribulose bisphosphate carboxylase complex assembly, photorespiration, apoplast, cytosolic ribosome, response to far red light, thylakoid lumen, r…	GO:0009570, GO:0009507, GO:0009536, GO:0016021, GO:0005739, GO:0009941, GO:0019253, GO:0005507, GO:0010114, GO:0009637, GO:0055114, GO:0110102, GO:0009853, GO:0048046, GO:0022626, GO:0010218, GO:0031977, GO:0016984, GO:0009579, GO:0016829, GO:0015977, GO:0009535, GO:0004497, GO:0009409, GO:0016020, GO:0031969, GO:0016491, GO:0015979
AT1G67100	LBD40	protein_coding	LOB domain-containing protein 40 [Source:UniProtKB/Swiss-Prot;Acc:Q9ZW96]	regulation of gene expression, response to gibberellin	GO:0010468, GO:0009739
AT1G67120	MDN1	protein_coding	ATPases;nucleotide binding;ATP binding;nucleoside-triphosphatases;transcription factor binding [Source:TAIR;Acc:AT1G67120]	embryo sac development, abscisic acid-activated signaling pathway, nucleolus, plasmodesma, preribosome, large subunit precursor, ATP binding, nucleus, nucleoplasm, ribosomal large subunit assembly, regulation of developmental growth, chloroplast envelope, rRNA processing, ATPase activity, nucleotide binding	GO:0009553, GO:0009738, GO:0005730, GO:0009506, GO:0030687, GO:0005524, GO:0005634, GO:0005654, GO:0000027, GO:0048638, GO:0009941, GO:0006364, GO:0016887, GO:0000166
AT1G67130		protein_coding	F-box family protein [Source:TAIR;Acc:AT1G67130]	protein binding	GO:0005515
AT1G67410		protein_coding	At1g67410 [Source:UniProtKB/TrEMBL;Acc:Q08AA5]	Golgi trans cisterna, transferase activity, transferase activity, transferring glycosyl groups, protein glycosylation	GO:0000138, GO:0016740, GO:0016757, GO:0006486
AT1G67510		protein_coding	Leucine-rich repeat protein kinase family protein [Source:UniProtKB/TrEMBL;Acc:O64794]	protein phosphorylation, protein kinase activity, kinase activity, protein binding, membrane, plasma membrane, phosphorylation, ATP binding, integral component of membrane	GO:0006468, GO:0004672, GO:0016301, GO:0005515, GO:0016020, GO:0005886, GO:0016310, GO:0005524, GO:0016021
AT1G67620		protein_coding	Protein Iojap-related, mitochondrial [Source:UniProtKB/Swiss-Prot;Acc:Q9CAF9]	negative regulation of translation, negative regulation of ribosome biogenesis, ribosomal large subunit binding, mitochondrion	GO:0017148, GO:0090071, GO:0043023, GO:0005739
AT1G67630	POLA2	protein_coding	DNA polymerase alpha subunit B [Source:UniProtKB/TrEMBL;Acc:F4HTP2]	RNA-DNA hybrid ribonuclease activity, DNA-directed DNA polymerase activity, DNA binding, DNA replication, RNA phosphodiester bond hydrolysis, endonucleolytic, alpha DNA polymerase:primase complex, mitochondrion, DNA replication initiation, nucleic acid binding, nucleus, DNA biosynthetic process, protein heterodimerization activity	GO:0004523, GO:0003887, GO:0003677, GO:0006260, GO:0090502, GO:0005658, GO:0005739, GO:0006270, GO:0003676, GO:0005634, GO:0071897, GO:0046982
AT1G67635		protein_coding	F12A21.23 [Source:UniProtKB/TrEMBL;Acc:Q9FXC9]	phosphorylation, cellular_component, kinase activity	GO:0016310, GO:0005575, GO:0016301
AT1G67710	ARR11	protein_coding	Two-component response regulator [Source:UniProtKB/TrEMBL;Acc:Q0WRT0]	phosphorelay signal transduction system, cytokinin-activated signaling pathway, response to cytokinin, signal transduction, regulation of abscisic acid-activated signaling pathway, nucleus, phosphorelay response regulator activity, protein binding, regulation of salicylic acid mediated signaling pathway, DNA-binding transcription factor activity, regulation of root meristem growth, regulation of …	GO:0000160, GO:0009736, GO:0009735, GO:0007165, GO:0009787, GO:0005634, GO:0000156, GO:0005515, GO:2000031, GO:0003700, GO:0010082, GO:2000022, GO:0006355, GO:0003677
AT1G67730	KCR1	protein_coding	Very-long-chain 3-oxoacyl-CoA reductase 1 [Source:UniProtKB/Swiss-Prot;Acc:Q8L9C4]	very long-chain fatty acid biosynthetic process, fatty acid biosynthetic process, acetoacetyl-CoA reductase activity, 3-oxo-cerotoyl-CoA reductase activity, endoplasmic reticulum membrane, fatty acid metabolic process, 3-oxo-arachidoyl-CoA reductase activity, integral component of membrane, endoplasmic reticulum, 3-oxo-lignoceroyl-CoA reductase activity, mitochondrion, oxidation-reduction process…	GO:0042761, GO:0006633, GO:0018454, GO:0102342, GO:0005789, GO:0006631, GO:0102339, GO:0016021, GO:0005783, GO:0102341, GO:0005739, GO:0055114, GO:0016020, GO:0016491, GO:0005515, GO:0006629, GO:0045703, GO:0102340, GO:0009793
AT1G67740	PSBY	protein_coding	Putative uncharacterized protein [Source:UniProtKB/TrEMBL;Acc:Q549N8]	chloroplast, photosynthesis, cell, chloroplast thylakoid, manganese ion binding, thylakoid, plastid, photoinhibition, cell redox homeostasis, chloroplast stromal thylakoid, integral component of membrane, photosystem II, chloroplast thylakoid membrane, membrane	GO:0009507, GO:0015979, GO:0005623, GO:0009534, GO:0030145, GO:0009579, GO:0009536, GO:0010205, GO:0045454, GO:0009533, GO:0016021, GO:0009523, GO:0009535, GO:0016020
AT1G67910		protein_coding	AT1G67910 protein [Source:UniProtKB/TrEMBL;Acc:Q9C9V7]	biological_process	GO:0008150
AT1G67920		protein_coding	At1g67920 [Source:UniProtKB/TrEMBL;Acc:Q9C9V8]	biological_process	GO:0008150
AT1G68100	IAR1	protein_coding	IAA-alanine resistance protein 1 [Source:UniProtKB/Swiss-Prot;Acc:Q9M647]	transmembrane transport, integral component of membrane, membrane, endoplasmic reticulum, zinc ion transmembrane transport, zinc ion transmembrane transporter activity, metal ion transmembrane transporter activity, cell, metal ion transport, cellular zinc ion homeostasis	GO:0055085, GO:0016021, GO:0016020, GO:0005783, GO:0071577, GO:0005385, GO:0046873, GO:0005623, GO:0030001, GO:0006882
AT1G68110		protein_coding	Putative clathrin assembly protein At1g68110 [Source:UniProtKB/Swiss-Prot;Acc:Q9C9X5]	vesicle budding from membrane, clathrin binding, SNARE binding, clathrin coat assembly, phospholipid binding, adenylate cyclase activity, membrane, endocytosis, phosphatidylinositol-4,5-bisphosphate binding, clathrin-coated vesicle, 1-phosphatidylinositol binding, defense response to fungus, vesicle-mediated transport, clathrin-dependent endocytosis, SNAP receptor activity, plasma membrane, Golgi…	GO:0006900, GO:0030276, GO:0000149, GO:0048268, GO:0005543, GO:0004016, GO:0016020, GO:0006897, GO:0005546, GO:0030136, GO:0005545, GO:0050832, GO:0016192, GO:0072583, GO:0005484, GO:0005886, GO:0005794, GO:0005905, GO:0031410, GO:0032050
AT1G68140		protein_coding	Zinc finger/BTB domain protein, putative (DUF1644) [Source:UniProtKB/TrEMBL;Acc:Q9C9X8]	, biological_process	, GO:0008150
AT1G68150	WRKY9	protein_coding	WRKY9 [Source:UniProtKB/TrEMBL;Acc:A0A178WJS2]	sequence-specific DNA binding, DNA binding, DNA-binding transcription factor activity, transcription, DNA-templated, nucleus, regulation of transcription, DNA-templated, transcription regulatory region DNA binding	GO:0043565, GO:0003677, GO:0003700, GO:0006351, GO:0005634, GO:0006355, GO:0044212
AT1G68450	VQ8	protein_coding	VQ motif-containing protein 8, chloroplastic [Source:UniProtKB/Swiss-Prot;Acc:Q9CA36]	plastid, chloroplast, signal transduction, nucleus	GO:0009536, GO:0009507, GO:0007165, GO:0005634
AT1G68690	PERK9	protein_coding	Proline-rich receptor-like protein kinase PERK9 [Source:UniProtKB/Swiss-Prot;Acc:Q9SX31]	membrane, nucleotide binding, phosphorylation, transmembrane receptor protein serine/threonine kinase activity, kinase activity, protein kinase activity, protein serine/threonine kinase activity, ATP binding, transmembrane receptor protein serine/threonine kinase signaling pathway, plasma membrane, protein phosphorylation, protein kinase binding, cellular response to hypoxia, integral component o…	GO:0016020, GO:0000166, GO:0016310, GO:0004675, GO:0016301, GO:0004672, GO:0004674, GO:0005524, GO:0007178, GO:0005886, GO:0006468, GO:0019901, GO:0071456, GO:0016021, GO:0016740
AT1G68795	CLE12	protein_coding	CLAVATA3/ESR (CLE)-related protein 12 [Source:UniProtKB/Swiss-Prot;Acc:Q29PU4]	apoplast, multicellular organism development, extracellular space, cell differentiation, extracellular region, receptor serine/threonine kinase binding, cell-cell signaling involved in cell fate commitment	GO:0048046, GO:0007275, GO:0005615, GO:0030154, GO:0005576, GO:0033612, GO:0045168
AT1G68830	STN7	protein_coding	Serine/threonine-protein kinase STN7, chloroplastic [Source:UniProtKB/Swiss-Prot;Acc:Q9S713]	chloroplast thylakoid membrane, photosynthetic acclimation, circadian rhythm, thylakoid membrane, plastid, regulation of photosynthesis, light reaction, transferase activity, nucleotide binding, membrane, protein phosphorylation, thylakoid, protein kinase activity, phosphorylation, protein serine/threonine kinase activity, kinase activity, ATP binding, protein binding, chloroplast	GO:0009535, GO:0009643, GO:0007623, GO:0042651, GO:0009536, GO:0042548, GO:0016740, GO:0000166, GO:0016020, GO:0006468, GO:0009579, GO:0004672, GO:0016310, GO:0004674, GO:0016301, GO:0005524, GO:0005515, GO:0009507
AT1G69410	ELF5A-3	protein_coding	Eukaryotic translation initiation factor 5A-3 [Source:UniProtKB/Swiss-Prot;Acc:Q9C505]	positive regulation of translational termination, positive regulation of translational elongation, ribosome binding, translation initiation factor activity, cytosol, RNA binding, translational initiation, mitochondrion, translation elongation factor activity, translational frameshifting, translation	GO:0045905, GO:0045901, GO:0043022, GO:0003743, GO:0005829, GO:0003723, GO:0006413, GO:0005739, GO:0003746, GO:0006452, GO:0006412
AT1G69450		protein_coding	Early-responsive to dehydration stress protein (ERD4) [Source:TAIR;Acc:AT1G69450]	membrane, cation transmembrane transport, integral component of membrane, calcium activated cation channel activity, plasma membrane, ion transport, ion transmembrane transport	GO:0016020, GO:0098655, GO:0016021, GO:0005227, GO:0005886, GO:0006811, GO:0034220
AT1G69660		protein_coding	TRAF-like family protein [Source:UniProtKB/TrEMBL;Acc:Q9FWZ4]	protein binding	GO:0005515
AT1G69720	HO3	protein_coding	Heme oxygenase 3, chloroplastic [Source:UniProtKB/Swiss-Prot;Acc:Q9C9L4]	heme oxygenase (decyclizing) activity, heme binding, oxidoreductase activity, chloroplast, photosynthesis, heme oxidation, plastid, oxidation-reduction process, metal ion binding	GO:0004392, GO:0020037, GO:0016491, GO:0009507, GO:0015979, GO:0006788, GO:0009536, GO:0055114, GO:0046872
AT1G69750	COX19-2	protein_coding	At1g66590 [Source:UniProtKB/TrEMBL;Acc:Q9C9L6]	, biological_process	, GO:0008150
AT1G69810	WRKY36	protein_coding	At1g69810 [Source:UniProtKB/TrEMBL;Acc:Q058I4]	nucleus, DNA-binding transcription factor activity, sequence-specific DNA binding, transcription, DNA-templated, regulation of transcription, DNA-templated, DNA binding	GO:0005634, GO:0003700, GO:0043565, GO:0006351, GO:0006355, GO:0003677
AT1G69850	NPF4.6	protein_coding	Protein NRT1/ PTR FAMILY 4.6 [Source:UniProtKB/Swiss-Prot;Acc:Q8H157]	oligopeptide transmembrane transporter activity, nitrate assimilation, membrane, integral component of membrane, regulation of stomatal movement, peptide:proton symporter activity, peptide transmembrane transporter activity, transmembrane transport, abscisic acid transmembrane transporter activity, symporter activity, oligopeptide transmembrane transport, abscisic acid transport, amide transport,…	GO:0035673, GO:0042128, GO:0016020, GO:0016021, GO:0010119, GO:0015333, GO:1904680, GO:0055085, GO:0090440, GO:0015293, GO:0035672, GO:0080168, GO:0042886, GO:0022857, GO:1902600, GO:0005886, GO:0009624
AT1G69890		protein_coding	Actin cross-linking protein (DUF569) [Source:UniProtKB/TrEMBL;Acc:Q9CAS2]	cellular response to hypoxia	GO:0071456
AT1G69900		protein_coding	Actin cross-linking protein [Source:UniProtKB/TrEMBL;Acc:Q4PSX0]	molecular_function	GO:0003674
AT1G69910	LRK10L-1.5	protein_coding	LEAF RUST 10 DISEASE-RESISTANCE LOCUS RECEPTOR-LIKE PROTEIN KINASE-like 1.5 [Source:UniProtKB/Swiss-Prot;Acc:F4I3V3]	protein phosphorylation, nucleotide binding, protein kinase activity, plasma membrane, membrane, polysaccharide binding, integral component of membrane, transferase activity, protein serine/threonine kinase activity, kinase activity, phosphorylation, ATP binding, cell surface receptor signaling pathway	GO:0006468, GO:0000166, GO:0004672, GO:0005886, GO:0016020, GO:0030247, GO:0016021, GO:0016740, GO:0004674, GO:0016301, GO:0016310, GO:0005524, GO:0007166
AT1G69930	GSTU11	protein_coding	Glutathione S-transferase U11 [Source:UniProtKB/Swiss-Prot;Acc:Q9CAS6]	glutathione transferase activity, cytoplasm, transferase activity, protein binding, toxin catabolic process, cytosol, glutathione metabolic process, response to toxic substance	GO:0004364, GO:0005737, GO:0016740, GO:0005515, GO:0009407, GO:0005829, GO:0006749, GO:0009636
AT1G69980		protein_coding	At1g69980 [Source:UniProtKB/TrEMBL;Acc:A1A6I1]	integral component of membrane, membrane	GO:0016021, GO:0016020
AT1G70100		protein_coding	unknown protein; BEST Arabidopsis thaliana protein match is: unknown protein (TAIR:AT1G24160.2); Ha. [Source:TAIR;Acc:AT1G70100]	, biological_process	, GO:0008150
AT1G70140	FH8	protein_coding	Formin-like protein 8 [Source:UniProtKB/Swiss-Prot;Acc:O04532]	plasma membrane, integral component of membrane, profilin binding, actin nucleation, cell-cell junction, membrane, actin binding, cell tip growth, plasmodesma, actin filament binding	GO:0005886, GO:0016021, GO:0005522, GO:0045010, GO:0005911, GO:0016020, GO:0003779, GO:0009932, GO:0009506, GO:0051015
AT1G70230	AXY4	protein_coding	TBL27 [Source:UniProtKB/TrEMBL;Acc:A0A178WG99]	O-acetyltransferase activity, Golgi apparatus, integral component of membrane, xyloglucan metabolic process, membrane, Golgi membrane	GO:0016413, GO:0005794, GO:0016021, GO:0010411, GO:0016020, GO:0000139
AT1G70300	POT6	protein_coding	Potassium transporter 6 [Source:UniProtKB/Swiss-Prot;Acc:Q8W4I4]	potassium ion transmembrane transport, ion transport, membrane, potassium ion transport, plasma membrane, potassium ion transmembrane transporter activity, integral component of membrane	GO:0071805, GO:0006811, GO:0016020, GO:0006813, GO:0005886, GO:0015079, GO:0016021
AT1G70420		protein_coding	At1g70420/F17O7_4 [Source:UniProtKB/TrEMBL;Acc:O64594]	ligase activity, response to karrikin	GO:0016874, GO:0080167
AT1G70550		protein_coding	Protein of Unknown Function (DUF239) [Source:TAIR;Acc:AT1G70550]
AT1G70770		protein_coding	AT1G70770 protein [Source:UniProtKB/TrEMBL;Acc:Q9S791]	vacuolar membrane, endoplasmic reticulum, mRNA binding, Golgi apparatus, nucleus, plasmodesma, membrane, plasma membrane	GO:0005774, GO:0005783, GO:0003729, GO:0005794, GO:0005634, GO:0009506, GO:0016020, GO:0005886
AT1G70800	CAR6	protein_coding	Protein C2-DOMAIN ABA-RELATED 6 [Source:UniProtKB/Swiss-Prot;Acc:Q9S764]	response to blue light, phospholipid binding, cellular_component, multicellular organism development, GTPase activator activity, metal ion binding, membrane, gravitropism, nucleus, positive regulation of GTPase activity, positive regulation of abscisic acid-activated signaling pathway, lipid binding, abscisic acid-activated signaling pathway, plasma membrane, protein binding, phototropism	GO:0009637, GO:0005543, GO:0005575, GO:0007275, GO:0005096, GO:0046872, GO:0016020, GO:0009630, GO:0005634, GO:0043547, GO:0009789, GO:0008289, GO:0009738, GO:0005886, GO:0005515, GO:0009638
AT1G70810	CAR7	protein_coding	Protein C2-DOMAIN ABA-RELATED 7 [Source:UniProtKB/Swiss-Prot;Acc:Q9SSL1]	mitochondrion, nucleus, plasma membrane, lipid binding, positive regulation of GTPase activity, phospholipid binding, membrane, GTPase activator activity, metal ion binding, positive regulation of abscisic acid-activated signaling pathway, abscisic acid-activated signaling pathway	GO:0005739, GO:0005634, GO:0005886, GO:0008289, GO:0043547, GO:0005543, GO:0016020, GO:0005096, GO:0046872, GO:0009789, GO:0009738
AT1G71160	KCS7	protein_coding	3-ketoacyl-CoA synthase [Source:UniProtKB/TrEMBL;Acc:A0A178W4M1]	transferase activity, transferring acyl groups, fatty acid biosynthetic process, integral component of membrane, transferase activity, transferring acyl groups other than amino-acyl groups, very-long-chain 3-ketoacyl-CoA synthase activity, 3-oxo-cerotoyl-CoA synthase activity, 3-oxo-lignoceronyl-CoA synthase activity, catalytic activity, transferase activity, membrane, 3-oxo-arachidoyl-CoA syntha…	GO:0016746, GO:0006633, GO:0016021, GO:0016747, GO:0102756, GO:0102337, GO:0102338, GO:0003824, GO:0016740, GO:0016020, GO:0102336
AT1G71170		protein_coding	Probable 3-hydroxyisobutyrate dehydrogenase-like 2, mitochondrial [Source:UniProtKB/Swiss-Prot;Acc:Q9C991]	NAD binding, NADP binding, membrane, branched-chain amino acid catabolic process, mitochondrion, valine catabolic process, oxidation-reduction process, 3-hydroxyisobutyrate dehydrogenase activity, oxidoreductase activity, integral component of membrane	GO:0051287, GO:0050661, GO:0016020, GO:0009083, GO:0005739, GO:0006574, GO:0055114, GO:0008442, GO:0016491, GO:0016021
AT1G71696	SOL1	protein_coding	Carboxypeptidase SOL1 [Source:UniProtKB/Swiss-Prot;Acc:Q9M9H7]	metal ion binding, proteolysis, peptide metabolic process, endosome membrane, membrane, integral component of membrane, endosome, serine-type carboxypeptidase activity, protein processing, carboxypeptidase activity, metallocarboxypeptidase activity, peptidase activity, extracellular space, hydrolase activity, zinc ion binding	GO:0046872, GO:0006508, GO:0006518, GO:0010008, GO:0016020, GO:0016021, GO:0005768, GO:0004185, GO:0016485, GO:0004180, GO:0004181, GO:0008233, GO:0005615, GO:0016787, GO:0008270
AT1G71697	CK1	protein_coding	Probable choline kinase 1 [Source:UniProtKB/Swiss-Prot;Acc:Q9M9H6]	transferase activity, choline kinase activity, CDP-choline pathway, phosphatidylcholine biosynthetic process, phosphorylation, response to wounding, lipid metabolic process, phospholipid biosynthetic process, nucleotide binding, kinase activity, ATP binding, phosphotransferase activity, alcohol group as acceptor	GO:0016740, GO:0004103, GO:0006657, GO:0006656, GO:0016310, GO:0009611, GO:0006629, GO:0008654, GO:0000166, GO:0016301, GO:0005524, GO:0016773
AT1G71960	ABCG25	protein_coding	ABC transporter G family member 25 [Source:UniProtKB/Swiss-Prot;Acc:Q84TH5]	ATP binding, ATPase activity, ATPase-coupled transmembrane transporter activity, nucleotide binding, integral component of membrane, abscisic acid transport, response to abscisic acid, membrane, transmembrane transport, plasma membrane	GO:0005524, GO:0016887, GO:0042626, GO:0000166, GO:0016021, GO:0080168, GO:0009737, GO:0016020, GO:0055085, GO:0005886
AT1G72000	INVF	protein_coding	Probable alkaline/neutral invertase F [Source:UniProtKB/Swiss-Prot;Acc:Q9C560]	metabolic process, sucrose alpha-glucosidase activity, hydrolase activity, acting on glycosyl bonds, beta-fructofuranosidase activity, hydrolase activity, catalytic activity, carbohydrate metabolic process, sucrose catabolic process, cytosol, glycopeptide alpha-N-acetylgalactosaminidase activity	GO:0008152, GO:0004575, GO:0016798, GO:0004564, GO:0016787, GO:0003824, GO:0005975, GO:0005987, GO:0005829, GO:0033926
AT1G72010	TCP22	protein_coding	Transcription factor TCP22 [Source:UniProtKB/Swiss-Prot;Acc:Q9C7G4]	DNA-binding transcription factor activity, regulation of transcription, DNA-templated, nucleus, sequence-specific DNA binding, transcription, DNA-templated, DNA binding, regulation of circadian rhythm	GO:0003700, GO:0006355, GO:0005634, GO:0043565, GO:0006351, GO:0003677, GO:0042752
AT1G72060		protein_coding	Serine-type endopeptidase inhibitor [Source:UniProtKB/TrEMBL;Acc:Q9C7G9]	integral component of membrane, negative regulation of endopeptidase activity, membrane, response to oxidative stress, serine-type endopeptidase inhibitor activity	GO:0016021, GO:0010951, GO:0016020, GO:0006979, GO:0004867
AT1G72280	AERO1	protein_coding	Like disulfide bond formation protein [Source:UniProtKB/TrEMBL;Acc:Q0WSW0]	protein disulfide isomerase activity, protein folding in endoplasmic reticulum, membrane, protein binding, protein disulfide oxidoreductase activity, endoplasmic reticulum, oxidation-reduction process, endoplasmic reticulum membrane, oxidoreductase activity, acting on a sulfur group of donors, disulfide as acceptor, oxidoreductase activity	GO:0003756, GO:0034975, GO:0016020, GO:0005515, GO:0015035, GO:0005783, GO:0055114, GO:0005789, GO:0016671, GO:0016491
AT1G72520	LOX4	protein_coding	Lipoxygenase 4, chloroplastic [Source:UniProtKB/Swiss-Prot;Acc:Q9FNX8]	lipid metabolic process, metal ion binding, pollen development, oxylipin biosynthetic process, oxidation-reduction process, oxidoreductase activity, acting on single donors with incorporation of molecular oxygen, incorporation of two atoms of oxygen, oxidoreductase activity, response to bacterium, anther dehiscence, dioxygenase activity, response to wounding, fatty acid metabolic process, chlorop…	GO:0006629, GO:0046872, GO:0009555, GO:0031408, GO:0055114, GO:0016702, GO:0016491, GO:0009617, GO:0009901, GO:0051213, GO:0009611, GO:0006631, GO:0009507, GO:0048653, GO:0009536, GO:0005515, GO:0006633, GO:0016165, GO:0034440, GO:0010193, GO:0080086
AT1G72630	EFL2	protein_coding	Protein ELF4-LIKE 2 [Source:UniProtKB/Swiss-Prot;Acc:Q94BS8]	positive regulation of circadian rhythm, nucleus, rhythmic process, entrainment of circadian clock, photoperiodism, protein homodimerization activity	GO:0042753, GO:0005634, GO:0048511, GO:0009649, GO:0009648, GO:0042803
AT1G72700	ALA5	protein_coding	Probable phospholipid-transporting ATPase 5 [Source:UniProtKB/Swiss-Prot;Acc:Q9SGG3]	phospholipid transport, trans-Golgi network, phospholipid translocation, plasma membrane, integral component of membrane, GO_0004012, Golgi membrane, ATPase-coupled intramembrane lipid transporter activity, ATP binding, magnesium ion binding, nucleotide binding, metal ion binding, Golgi vesicle budding, membrane	GO:0015914, GO:0005802, GO:0045332, GO:0005886, GO:0016021, GO:0004012, GO:0000139, GO:0140326, GO:0005524, GO:0000287, GO:0000166, GO:0046872, GO:0048194, GO:0016020
AT1G72820		protein_coding	At1g72820/F3N23_2 [Source:UniProtKB/TrEMBL;Acc:Q9SSP4]	transmembrane transport, transmembrane transporter activity, integral component of membrane, membrane	GO:0055085, GO:0022857, GO:0016021, GO:0016020
AT1G72830	HAP2C	protein_coding	Nuclear factor Y, subunit A3 [Source:UniProtKB/TrEMBL;Acc:F4IEZ6]	RNA polymerase II cis-regulatory region sequence-specific DNA binding, nucleus, DNA-binding transcription factor activity, CCAAT-binding factor complex, DNA binding, regulation of transcription, DNA-templated	GO:0000978, GO:0005634, GO:0003700, GO:0016602, GO:0003677, GO:0006355
AT1G72870		protein_coding	Disease resistance protein (TIR-NBS class) [Source:UniProtKB/TrEMBL;Acc:Q9SSN9]	ADP binding, signal transduction, protein binding	GO:0043531, GO:0007165, GO:0005515
AT1G72880		protein_coding	At1g72880 [Source:UniProtKB/TrEMBL;Acc:Q84MD7]	cytosol, hydrolase activity, dephosphorylation, nucleotidase activity	GO:0005829, GO:0016787, GO:0016311, GO:0008252
AT1G72890		protein_coding	Disease resistance protein (TIR-NBS class) [Source:UniProtKB/TrEMBL;Acc:F4IF04]	membrane, ADP binding, signal transduction, integral component of membrane, protein binding	GO:0016020, GO:0043531, GO:0007165, GO:0016021, GO:0005515
AT1G73250	GER1	protein_coding	GDP-L-fucose synthase 1 [Source:UniProtKB/Swiss-Prot;Acc:O49213]	metabolic process, isomerase activity, L-fucose biosynthetic process, oxidation-reduction process, oxidoreductase activity, 'de novo' GDP-L-fucose biosynthetic process, coenzyme binding, catalytic activity, GDP-L-fucose synthase activity, nucleotide-sugar biosynthetic process	GO:0008152, GO:0016853, GO:0006005, GO:0055114, GO:0016491, GO:0042351, GO:0050662, GO:0003824, GO:0050577, GO:0009226
AT1G73260	KTI1	protein_coding	Kunitz trypsin inhibitor 1 [Source:UniProtKB/Swiss-Prot;Acc:Q8RXD5]	response to molecule of fungal origin, response to nematode, endopeptidase inhibitor activity, defense response, cysteine-type endopeptidase inhibitor activity, programmed cell death, defense response to bacterium, negative regulation of endopeptidase activity, mitochondrion, serine-type endopeptidase inhibitor activity, response to wounding, response to hydrogen peroxide, negative regulation of …	GO:0002238, GO:0009624, GO:0004866, GO:0006952, GO:0004869, GO:0012501, GO:0042742, GO:0010951, GO:0005739, GO:0004867, GO:0009611, GO:0042542, GO:0010466, GO:0009751, GO:0005783, GO:0002237, GO:0099503, GO:0030414, GO:0009625, GO:0009651
AT1G73360	HDG11	protein_coding	Homeobox-leucine zipper protein HDG11 [Source:UniProtKB/Swiss-Prot;Acc:Q9FX31]	transcription regulatory region sequence-specific DNA binding, sequence-specific DNA binding, regulation of transcription, DNA-templated, trichome branching, nucleus, plant-type cell wall loosening, DNA binding, protein binding, lipid binding, DNA-binding transcription factor activity, transcription regulatory region DNA binding	GO:0000976, GO:0043565, GO:0006355, GO:0010091, GO:0005634, GO:0009828, GO:0003677, GO:0005515, GO:0008289, GO:0003700, GO:0044212
AT1G73630	CML26	protein_coding	Probable calcium-binding protein CML26 [Source:UniProtKB/Swiss-Prot;Acc:Q9C9U8]	calcium ion binding, biological_process, cytoplasm, metal ion binding	GO:0005509, GO:0008150, GO:0005737, GO:0046872
AT1G73640	RABA6A	protein_coding	Ras-related protein RABA6a [Source:UniProtKB/Swiss-Prot;Acc:Q9C9U7]	endosome, GTP binding, protein transport, endomembrane system, nucleotide binding, membrane, plasma membrane, intracellular protein transport, Rab protein signal transduction, GTPase activity	GO:0005768, GO:0005525, GO:0015031, GO:0012505, GO:0000166, GO:0016020, GO:0005886, GO:0006886, GO:0032482, GO:0003924
AT1G73680	ALPHA DOX2	protein_coding	alpha dioxygenase [Source:TAIR;Acc:AT1G73680]	response to oxidative stress, heme binding, fatty acid metabolic process, fatty acid biosynthetic process, peroxidase activity, long-chain fatty acid metabolic process, lipid metabolic process, oxylipin biosynthetic process, oxidoreductase activity, cellular oxidant detoxification, oxidation-reduction process, metal ion binding, dioxygenase activity, leaf senescence	GO:0006979, GO:0020037, GO:0006631, GO:0006633, GO:0004601, GO:0001676, GO:0006629, GO:0031408, GO:0016491, GO:0098869, GO:0055114, GO:0046872, GO:0051213, GO:0010150
AT1G73720	SMU1	protein_coding	SMU1 [Source:UniProtKB/TrEMBL;Acc:A0A178WHG8]	RNA splicing, nucleus, mRNA processing, Cul4-RING E3 ubiquitin ligase complex, spliceosomal complex, precatalytic spliceosome, protein binding	GO:0008380, GO:0005634, GO:0006397, GO:0080008, GO:0005681, GO:0071011, GO:0005515
AT1G73730	EIL3	protein_coding	SLIM1 [Source:UniProtKB/TrEMBL;Acc:A0A178VZZ3]	regulation of sulfur metabolic process, regulation of transcription, DNA-templated, DNA binding, ethylene-activated signaling pathway, DNA-binding transcription factor activity, nucleus, cellular response to iron ion, transcription regulatory region DNA binding, protein binding	GO:0042762, GO:0006355, GO:0003677, GO:0009873, GO:0003700, GO:0005634, GO:0071281, GO:0044212, GO:0005515
AT1G73740		protein_coding	Putative UDP-N-acetylglucosamine--N-acetylmuramyl-(Pentapeptide)-pyrophosphoryl-undecaprenol N-acetylglucosamine transferase; 62395-63952 [Source:UniProtKB/TrEMBL;Acc:Q9C9T8]	undecaprenyldiphospho-muramoylpentapeptide beta-N-acetylglucosaminyltransferase activity, transferase activity, lipid glycosylation, transferase activity, transferring hexosyl groups, carbohydrate metabolic process	GO:0050511, GO:0016740, GO:0030259, GO:0016758, GO:0005975
AT1G74110	CYP78A10	protein_coding	Cytochrome P450 family protein [Source:UniProtKB/TrEMBL;Acc:Q9C9D1]	heme binding, iron ion binding, oxidoreductase activity, oxidation-reduction process, metal ion binding, integral component of membrane, monooxygenase activity, oxidoreductase activity, acting on paired donors, with incorporation or reduction of molecular oxygen, NAD(P)H as one donor, and incorporation of one atom of oxygen, membrane, oxidoreductase activity, acting on paired donors, with incorpo…	GO:0020037, GO:0005506, GO:0016491, GO:0055114, GO:0046872, GO:0016021, GO:0004497, GO:0016709, GO:0016020, GO:0016705
AT1G74190	AtRLP15	protein_coding	Receptor-like protein 15 [Source:UniProtKB/Swiss-Prot;Acc:Q9C6A8]	plasma membrane, integral component of membrane, protein binding, membrane	GO:0005886, GO:0016021, GO:0005515, GO:0016020
AT1G74350		protein_coding		seed germination, integral component of membrane, plastid, intron homing, chloroplast, regulation of polysaccharide biosynthetic process, seedling development, mRNA processing, mitochondrion, Group II intron splicing, mitochondrial RNA modification, DNA binding, metal ion binding, membrane, regulation of catalytic activity, RNA-directed DNA polymerase activity, homing of group II introns, integra…	GO:0009845, GO:0016021, GO:0009536, GO:0006314, GO:0009507, GO:0032885, GO:0090351, GO:0006397, GO:0005739, GO:0000373, GO:1900864, GO:0003677, GO:0046872, GO:0016020, GO:0050790, GO:0003964, GO:0006315, GO:0030176, GO:0090305, GO:0004519, GO:0004518, GO:0019348, GO:0016787, GO:0030234, GO:0090615, GO:0007005, GO:0006278
AT1G74360		protein_coding	Probable LRR receptor-like serine/threonine-protein kinase At1g74360 [Source:UniProtKB/Swiss-Prot;Acc:C0LGJ1]	mitochondrion, protein serine/threonine kinase activity, seed germination, kinase activity, ATP binding, protein autophosphorylation, nucleotide binding, membrane, protein phosphorylation, plasmodesma, integral component of membrane, transferase activity, defense response to nematode, multidimensional cell growth, protein kinase activity, mitochondrial membrane, phosphorylation, protein binding, …	GO:0005739, GO:0004674, GO:0009845, GO:0016301, GO:0005524, GO:0046777, GO:0000166, GO:0016020, GO:0006468, GO:0009506, GO:0016021, GO:0016740, GO:0002215, GO:0009825, GO:0004672, GO:0031966, GO:0016310, GO:0005515, GO:0005886
AT1G74770		protein_coding	Zinc finger protein BRUTUS-like At1g74770 [Source:UniProtKB/Swiss-Prot;Acc:F4HVS0]	cellular iron ion homeostasis, proteasome-mediated ubiquitin-dependent protein catabolic process, protein ubiquitination, protein binding, regulation of iron ion transport, ligase activity, ubiquitin protein ligase activity, iron ion import across plasma membrane, zinc ion binding, iron import into cell, integral component of membrane, nucleus, membrane, metal ion binding, cell	GO:0006879, GO:0043161, GO:0016567, GO:0005515, GO:0034756, GO:0016874, GO:0061630, GO:0098711, GO:0008270, GO:0033212, GO:0016021, GO:0005634, GO:0016020, GO:0046872, GO:0005623
AT1G74780		protein_coding	F25A4.25 protein [Source:UniProtKB/TrEMBL;Acc:Q9SSG2]	integral component of membrane, membrane, transmembrane transport	GO:0016021, GO:0016020, GO:0055085
AT1G75130	CYP721A1	protein_coding	CYP721A1 [Source:UniProtKB/TrEMBL;Acc:A0A178WDX2]	metal ion binding, oxidation-reduction process, heme binding, iron ion binding, monooxygenase activity, oxidoreductase activity, acting on paired donors, with incorporation or reduction of molecular oxygen, oxidoreductase activity	GO:0046872, GO:0055114, GO:0020037, GO:0005506, GO:0004497, GO:0016705, GO:0016491
AT1G75710		protein_coding	C2H2-like zinc finger protein [Source:UniProtKB/TrEMBL;Acc:Q9LR10]	transcription regulatory region DNA binding, nucleic acid binding, DNA-binding transcription factor activity, regulation of transcription, DNA-templated	GO:0044212, GO:0003676, GO:0003700, GO:0006355
AT1G75970		tRNA	pre-tRNA [Source:TAIR;Acc:AT1G75970]
AT1G75980		protein_coding	At1g75980 [Source:UniProtKB/TrEMBL;Acc:A0JQ11]	membrane, integral component of membrane, nucleus,	GO:0016020, GO:0016021, GO:0005634,
AT1G76000		tRNA	pre-tRNA [Source:TAIR;Acc:AT1G76000]
AT1G76040	CPK29	protein_coding	calcium-dependent protein kinase 29 [Source:TAIR;Acc:AT1G76040]	metal ion binding, nucleotide binding, membrane, calcium-dependent protein serine/threonine kinase activity, mitochondrion, defense response to fungus, protein kinase activity, positive regulation of response to salt stress, peptidyl-serine phosphorylation, protein autophosphorylation, transferase activity, kinase activity, intracellular signal transduction, cytoplasm, ATP binding, phosphorylatio…	GO:0046872, GO:0000166, GO:0016020, GO:0009931, GO:0005739, GO:0050832, GO:0004672, GO:1901002, GO:0018105, GO:0046777, GO:0016740, GO:0016301, GO:0035556, GO:0005737, GO:0005524, GO:0016310, GO:0004674, GO:0005886, GO:0005634, GO:0005516, GO:0005509, GO:0006468
AT1G76070		protein_coding	Uncharacterized protein At1g76070 [Source:UniProtKB/Swiss-Prot;Acc:Q9SGS5]	plasma membrane, molecular_function, biological_process	GO:0005886, GO:0003674, GO:0008150
AT1G76110	HMGB9	protein_coding	High mobility group B protein 9 [Source:UniProtKB/Swiss-Prot;Acc:Q9SGS2]	regulation of transcription, DNA-templated, nucleus, DNA-binding transcription factor activity, polar nucleus fusion, karyogamy, multicellular organism development, DNA binding, protein binding	GO:0006355, GO:0005634, GO:0003700, GO:0010197, GO:0000741, GO:0007275, GO:0003677, GO:0005515
AT1G76120		protein_coding	tRNA pseudouridine synthase [Source:UniProtKB/TrEMBL;Acc:Q9SGS1]	tRNA processing, nucleus, pseudouridine synthase activity, RNA binding, mRNA pseudouridine synthesis, tRNA pseudouridine synthesis, RNA modification, pseudouridine synthesis	GO:0008033, GO:0005634, GO:0009982, GO:0003723, GO:1990481, GO:0031119, GO:0009451, GO:0001522
AT1G76130	AMY2	protein_coding	Probable alpha-amylase 2 [Source:UniProtKB/Swiss-Prot;Acc:Q8LFG1]	hydrolase activity, acting on glycosyl bonds, catalytic activity, cation binding, alpha-amylase activity, carbohydrate metabolic process, hydrolase activity, metabolic process, metal ion binding, cytosol, cytoplasm, alpha-amylase activity (releasing maltohexaose), extracellular region, calcium ion binding	GO:0016798, GO:0003824, GO:0043169, GO:0004556, GO:0005975, GO:0016787, GO:0008152, GO:0046872, GO:0005829, GO:0005737, GO:0103025, GO:0005576, GO:0005509
AT1G76320	FRS4	protein_coding	Protein FAR1-RELATED SEQUENCE 4 [Source:UniProtKB/Swiss-Prot;Acc:Q6NQJ7]	regulation of transcription, DNA-templated, nucleus, zinc ion binding, metal ion binding	GO:0006355, GO:0005634, GO:0008270, GO:0046872
AT1G76360		protein_coding	At1g76360 [Source:UniProtKB/TrEMBL;Acc:A4FVS9]	protein serine/threonine kinase activity, nucleotide binding, protein phosphorylation, ATP binding, kinase activity, phosphorylation, protein kinase activity	GO:0004674, GO:0000166, GO:0006468, GO:0005524, GO:0016301, GO:0016310, GO:0004672
AT1G76440		protein_coding	AT1G76440 protein [Source:UniProtKB/TrEMBL;Acc:Q9S842]	positive regulation of DNA demethylation, nucleus	GO:1901537, GO:0005634
AT1G76770		protein_coding	HSP20-like chaperones superfamily protein [Source:UniProtKB/TrEMBL;Acc:Q9SRD6]	molecular_function, membrane, biological_process, integral component of membrane	GO:0003674, GO:0016020, GO:0008150, GO:0016021
AT1G76780		protein_coding	HSP20-like chaperones superfamily protein [Source:TAIR;Acc:AT1G76780]	membrane, molecular_function, integral component of membrane, biological_process	GO:0016020, GO:0003674, GO:0016021, GO:0008150
AT1G76900	TULP1	protein_coding	Tubby-like F-box protein [Source:UniProtKB/TrEMBL;Acc:A0A178WI43]	phosphatidylinositol binding, transcription regulatory region DNA binding, DNA-binding transcription factor activity, plasma membrane, protein binding, regulation of transcription, DNA-templated	GO:0035091, GO:0044212, GO:0003700, GO:0005886, GO:0005515, GO:0006355
AT1G76930	ATEXT4	protein_coding	extensin 4 [Source:TAIR;Acc:AT1G76930]
AT1G76970	TOL4	protein_coding	TOM1-like protein 4 [Source:UniProtKB/Swiss-Prot;Acc:Q6NQK0]	intracellular, cytoplasm, intracellular protein transport, membrane, protein transport	GO:0005622, GO:0005737, GO:0006886, GO:0016020, GO:0015031
AT1G76980		protein_coding	At1g76980 [Source:UniProtKB/TrEMBL;Acc:O49284]	, biological_process	, GO:0008150
AT1G76994		protein_coding	unknown protein; Ha. [Source:TAIR;Acc:AT1G76994]
AT1G77280		protein_coding	Protein kinase protein with adenine nucleotide alpha hydrolases-like domain [Source:TAIR;Acc:AT1G77280]	phosphorylation, hydrolase activity, protein phosphorylation, protein kinase activity, kinase activity, transmembrane receptor protein serine/threonine kinase activity, ATP binding, transmembrane receptor protein serine/threonine kinase signaling pathway, plasma membrane	GO:0016310, GO:0016787, GO:0006468, GO:0004672, GO:0016301, GO:0004675, GO:0005524, GO:0007178, GO:0005886
AT1G77290	TCHQD	protein_coding	Glutathione S-transferase TCHQD [Source:UniProtKB/Swiss-Prot;Acc:O80662]	membrane, transferase activity, plasma membrane, response to toxic substance, glutathione transferase activity, protein binding	GO:0016020, GO:0016740, GO:0005886, GO:0009636, GO:0004364, GO:0005515
AT1G77470	RFC5	protein_coding	Replication factor C subunit 5 [Source:UniProtKB/Swiss-Prot;Acc:Q9CAQ8]	DNA replication factor C complex, defense response, nucleotide binding, nucleus, ATP binding, DNA-dependent DNA replication, DNA repair, negative regulation of defense response, DNA replication, DNA binding, DNA clamp loader activity	GO:0005663, GO:0006952, GO:0000166, GO:0005634, GO:0005524, GO:0006261, GO:0006281, GO:0031348, GO:0006260, GO:0003677, GO:0003689
AT1G77550		protein_coding	At1g77550 [Source:UniProtKB/TrEMBL;Acc:Q6IDC7]	chloroplast, ATP binding, cellular protein modification process, ligase activity	GO:0009507, GO:0005524, GO:0006464, GO:0016874
AT1G77760	NIA1	protein_coding	Nitrate reductase [Source:UniProtKB/TrEMBL;Acc:A0A178WBR8]	oxidation-reduction process, nitrate assimilation, response to herbicide, nitrate reductase (NADPH) activity, protein binding, metal ion binding, molybdenum ion binding, response to light stimulus, nitric oxide biosynthetic process, oxidoreductase activity, cytosol, heme binding, molybdopterin cofactor binding, FAD binding, nitrate reductase (NADH) activity, nitrate reductase activity	GO:0055114, GO:0042128, GO:0009635, GO:0050464, GO:0005515, GO:0046872, GO:0030151, GO:0009416, GO:0006809, GO:0016491, GO:0005829, GO:0020037, GO:0043546, GO:0071949, GO:0009703, GO:0008940
AT1G77765		protein_coding	unknown protein; Ha. [Source:TAIR;Acc:AT1G77765]	integral component of membrane, membrane, biological_process	GO:0016021, GO:0016020, GO:0008150
AT1G78000	SULTR1;2	protein_coding	Sulfate transporter 1.2 [Source:UniProtKB/Swiss-Prot;Acc:Q9MAX3]	protein binding, symporter activity, anion transmembrane transport, integral component of plasma membrane, cellular response to sulfate starvation, sulfate transmembrane transporter activity, plasma membrane, integral component of membrane, sulfate transport, anion:anion antiporter activity, secondary active sulfate transmembrane transporter activity, sulfate transmembrane transport, membrane, tr…	GO:0005515, GO:0015293, GO:0098656, GO:0005887, GO:0009970, GO:0015116, GO:0005886, GO:0016021, GO:0008272, GO:0015301, GO:0008271, GO:1902358, GO:0016020, GO:0055085
AT1G78190	TRM112B	protein_coding	Multifunctional methyltransferase subunit TRM112 homolog B [Source:UniProtKB/Swiss-Prot;Acc:Q9C9R3]	tRNA methylation, rRNA (guanine-N7)-methylation, protein heterodimerization activity, peptidyl-glutamine methylation, protein binding	GO:0030488, GO:0070476, GO:0046982, GO:0018364, GO:0005515
AT1G78240	QUA2	protein_coding	Probable pectin methyltransferase QUA2 [Source:UniProtKB/Swiss-Prot;Acc:Q9C9Q8]	cell adhesion, endosome, methyltransferase activity, methylation, membrane, response to cytokinin, transferase activity, homogalacturonan biosynthetic process, S-adenosylmethionine-dependent methyltransferase activity, Golgi apparatus, Golgi membrane, root development, integral component of membrane, trans-Golgi network, cell wall organization, pectin biosynthetic process, Golgi trans cisterna, c…	GO:0007155, GO:0005768, GO:0008168, GO:0032259, GO:0016020, GO:0009735, GO:0016740, GO:0010289, GO:0008757, GO:0005794, GO:0000139, GO:0048364, GO:0016021, GO:0005802, GO:0071555, GO:0045489, GO:0000138, GO:0005737, GO:0005774, GO:0052546, GO:0048367
AT1G78330	NA	NA	NA	NA	NA
AT1G78420	DA2	protein_coding	E3 ubiquitin-protein ligase DA2 [Source:UniProtKB/Swiss-Prot;Acc:Q93YV5]	ubiquitin protein ligase activity, protein binding, multicellular organism development, cytoplasm, protein ubiquitination, transferase activity, regulation of organ growth, regulation of seed growth, metal ion binding	GO:0061630, GO:0005515, GO:0007275, GO:0005737, GO:0016567, GO:0016740, GO:0046620, GO:0080113, GO:0046872
AT1G78430	ICR4	protein_coding	RIP4 [Source:UniProtKB/TrEMBL;Acc:A0A178W8E0]	molecular_function, biological_process	GO:0003674, GO:0008150
AT1G78530		protein_coding	Receptor-like serine/threonine-protein kinase At1g78530 [Source:UniProtKB/Swiss-Prot;Acc:Q9SYM9]	protein kinase activity, transferase activity, transmembrane receptor protein serine/threonine kinase activity, transmembrane receptor protein serine/threonine kinase signaling pathway, protein phosphorylation, integral component of membrane, kinase activity, nucleotide binding, membrane, plasma membrane, phosphorylation, protein serine/threonine kinase activity, ATP binding	GO:0004672, GO:0016740, GO:0004675, GO:0007178, GO:0006468, GO:0016021, GO:0016301, GO:0000166, GO:0016020, GO:0005886, GO:0016310, GO:0004674, GO:0005524
AT1G78540	SHB	protein_coding		positive regulation of transcription by RNA polymerase II, regulation of transcription, DNA-templated, signal transduction, RNA polymerase II cis-regulatory region sequence-specific DNA binding, cytosol, DNA-binding transcription factor activity, DNA-binding transcription activator activity, RNA polymerase II-specific, nucleus	GO:0045944, GO:0006355, GO:0007165, GO:0000978, GO:0005829, GO:0003700, GO:0001228, GO:0005634
AT1G78710	TBL42	protein_coding	Protein trichome birefringence-like 42 [Source:UniProtKB/Swiss-Prot;Acc:Q9ZV89]	membrane, integral component of membrane, , O-acetyltransferase activity, Golgi apparatus	GO:0016020, GO:0016021, , GO:0016413, GO:0005794
AT1G78830		protein_coding	EP1-like glycoprotein 2 [Source:UniProtKB/Swiss-Prot;Acc:Q9ZVA2]	cell wall, carbohydrate binding, response to cytokinin, plasma membrane, secretory vesicle, plant-type cell wall, plasmodesma, Golgi apparatus, extracellular region, mitochondrion, apoplast	GO:0005618, GO:0030246, GO:0009735, GO:0005886, GO:0099503, GO:0009505, GO:0009506, GO:0005794, GO:0005576, GO:0005739, GO:0048046
AT1G78840		protein_coding	Putative F-box/FBD/LRR-repeat protein At1g78840 [Source:UniProtKB/Swiss-Prot;Acc:Q9ZVA3]	protein binding	GO:0005515
AT1G78850		protein_coding	EP1-like glycoprotein 3 [Source:UniProtKB/Swiss-Prot;Acc:Q9ZVA4]	carbohydrate binding, secretory vesicle, Golgi apparatus, cytosol, extracellular region, cellular response to hypoxia, cell wall, vacuolar membrane, plant-type cell wall, response to sodium phosphate, glycosaminoglycan binding, apoplast, mitochondrion	GO:0030246, GO:0099503, GO:0005794, GO:0005829, GO:0005576, GO:0071456, GO:0005618, GO:0005774, GO:0009505, GO:1904383, GO:0005539, GO:0048046, GO:0005739
AT1G79130	SAUR40	protein_coding	SAUR40 [Source:UniProtKB/TrEMBL;Acc:A0A178W9C0]	molecular_function, regulation of growth, response to auxin, cytoplasm, auxin-activated signaling pathway, multicellular organism development	GO:0003674, GO:0040008, GO:0009733, GO:0005737, GO:0009734, GO:0007275
AT1G79180	ATMYB63	protein_coding	myb domain protein 63 [Source:TAIR;Acc:AT1G79180]	nucleus, transcription regulatory region DNA binding, sequence-specific DNA binding, protein binding, response to jasmonic acid, response to salicylic acid, positive regulation of transcription, DNA-templated, DNA-binding transcription factor activity, regulation of secondary cell wall biogenesis, lignin biosynthetic process, DNA binding, response to UV, cell differentiation	GO:0005634, GO:0044212, GO:0043565, GO:0005515, GO:0009753, GO:0009751, GO:0045893, GO:0003700, GO:2000652, GO:0009809, GO:0003677, GO:0009411, GO:0030154
AT1G79570		protein_coding	Kinase superfamily with octicosapeptide/Phox/Bem1p domain-containing protein [Source:UniProtKB/TrEMBL;Acc:Q9SAJ2]	cytoplasm, ATP binding, kinase activity, cytosol, protein binding, protein phosphorylation, protein kinase activity, protein serine/threonine/tyrosine kinase activity, phosphorylation	GO:0005737, GO:0005524, GO:0016301, GO:0005829, GO:0005515, GO:0006468, GO:0004672, GO:0004712, GO:0016310
AT1G79690	NUDT3	protein_coding	NUDT3 [Source:UniProtKB/TrEMBL;Acc:A0A178WDC8]	metal ion binding, cytoplasm, protein binding, proteolysis, hydrolase activity, mitochondrion, cytosol, dipeptidyl-peptidase activity, vacuole	GO:0046872, GO:0005737, GO:0005515, GO:0006508, GO:0016787, GO:0005739, GO:0005829, GO:0008239, GO:0005773
AT1G79750	NADP-ME4	protein_coding	Malic enzyme [Source:UniProtKB/TrEMBL;Acc:A0A178W4H6]	malic enzyme activity, pyruvate metabolic process, malate metabolic process, malate dehydrogenase (decarboxylating) (NAD+) activity, plastid, oxidoreductase activity, fatty acid biosynthetic process, protein homodimerization activity, metal ion binding, malate dehydrogenase (decarboxylating) (NADP+) activity, chloroplast, protein homotetramerization, NAD binding, oxidation-reduction process, zinc…	GO:0004470, GO:0006090, GO:0006108, GO:0004471, GO:0009536, GO:0016491, GO:0006633, GO:0042803, GO:0046872, GO:0004473, GO:0009507, GO:0051289, GO:0051287, GO:0055114, GO:0008270, GO:0005739, GO:0050897, GO:0008948
AT1G80190	PSF1	protein_coding	partner of SLD five 1 [Source:TAIR;Acc:AT1G80190]	DNA replication initiation, 3'-5' DNA helicase activity, DNA replication, GINS complex, chloroplast, nucleus, DNA strand elongation involved in mitotic DNA replication	GO:0006270, GO:0043138, GO:0006260, GO:0000811, GO:0009507, GO:0005634, GO:1902983
AT1G80300	AATP1	protein_coding	ADP,ATP carrier protein 1, chloroplastic [Source:UniProtKB/Swiss-Prot;Acc:Q39002]	ATP binding, mitochondrion, plastid, nucleotide transport, chloroplast membrane, chloroplast, nucleotide binding, chloroplast envelope, integral component of membrane, ADP transport, ATP:ADP antiporter activity, ATP transport, membrane	GO:0005524, GO:0005739, GO:0009536, GO:0006862, GO:0031969, GO:0009507, GO:0000166, GO:0009941, GO:0016021, GO:0015866, GO:0005471, GO:0015867, GO:0016020
AT1G80450	VQ11	protein_coding	VQ motif-containing protein 11 [Source:UniProtKB/Swiss-Prot;Acc:Q9M8L3]	nucleus, biological_process	GO:0005634, GO:0008150
AT1G80460	GLPK	protein_coding	Glycerol kinase [Source:UniProtKB/Swiss-Prot;Acc:Q9M8L4]	DNA-binding transcription factor activity, gluconate transmembrane transporter activity, glycerol metabolic process, mitochondrion, transferase activity, transferring acyl groups other than amino-acyl groups, ATP binding, membrane, sulfuric ester hydrolase activity, glycerol-3-phosphate biosynthetic process, regulation of transcription, DNA-templated, gluconate transmembrane transport, defense re…	GO:0003700, GO:0015128, GO:0006071, GO:0005739, GO:0016747, GO:0005524, GO:0016020, GO:0008484, GO:0046167, GO:0006355, GO:0035429, GO:0042742, GO:0006641, GO:0080167, GO:0016301, GO:0003824, GO:0006072, GO:0051536, GO:0016740, GO:0016310, GO:0004370, GO:0010188, GO:0008080, GO:0000166, GO:0046316, GO:0016021, GO:0009617, GO:0006952, GO:0005975, GO:0002237, GO:0019563, GO:0016773, GO:0005829, GO:…
AT1G80490	TPR1	protein_coding	Topless-related protein 1 [Source:UniProtKB/Swiss-Prot;Acc:Q0WV90]	cytosol, regulation of transcription, DNA-templated, nucleus, protein binding, primary shoot apical meristem specification	GO:0005829, GO:0006355, GO:0005634, GO:0005515, GO:0010072
AT1G80500		protein_coding	SNARE-like superfamily protein [Source:UniProtKB/TrEMBL;Acc:F4HTY0]	mitochondrion, endoplasmic reticulum to Golgi vesicle-mediated transport, cytoplasm, molecular_function	GO:0005739, GO:0006888, GO:0005737, GO:0003674
AT1G80570	FBL14	protein_coding	F-box/LRR-repeat protein 14 [Source:UniProtKB/Swiss-Prot;Acc:Q3EC97]	SCF ubiquitin ligase complex, SCF-dependent proteasomal ubiquitin-dependent protein catabolic process, ubiquitin-dependent protein catabolic process, protein ubiquitination, protein binding, ubiquitin-protein transferase activity	GO:0019005, GO:0031146, GO:0006511, GO:0016567, GO:0005515, GO:0004842
AT1G80650	RTL1	protein_coding	Ribonuclease 3-like protein 1 [Source:UniProtKB/Swiss-Prot;Acc:Q9M8N2]	RNA binding,	GO:0003723,
AT1G80820	CCR2	protein_coding	Cinnamoyl-CoA reductase 2 [Source:UniProtKB/Swiss-Prot;Acc:Q9SAH9]	catalytic activity, oxidoreductase activity, acting on the CH-OH group of donors, NAD or NADP as acceptor, negative regulation of circadian rhythm, coenzyme binding, oxidoreductase activity, phenylpropanoid biosynthetic process, cinnamoyl-CoA reductase activity, cellular_component, oxidation-reduction process, defense response, circadian rhythm, response to cold	GO:0003824, GO:0016616, GO:0042754, GO:0050662, GO:0016491, GO:0009699, GO:0016621, GO:0005575, GO:0055114, GO:0006952, GO:0007623, GO:0009409
AT2G01130		protein_coding	DExH-box ATP-dependent RNA helicase DExH5, mitochondrial [Source:UniProtKB/Swiss-Prot;Acc:F4IM84]	helicase activity, ATP binding, GO_0034459, nucleic acid binding, integral component of membrane, hydrolase activity, nucleus, membrane, nucleotide binding, RNA helicase activity, mitochondrion, RNA binding	GO:0004386, GO:0005524, GO:0034459, GO:0003676, GO:0016021, GO:0016787, GO:0005634, GO:0016020, GO:0000166, GO:0003724, GO:0005739, GO:0003723
AT2G01190		protein_coding	Expressed protein [Source:UniProtKB/TrEMBL;Acc:Q9ZU48]	nucleus, protein binding, cytosol	GO:0005634, GO:0005515, GO:0005829
AT2G01430	ATHB-17	protein_coding	Homeobox-leucine zipper protein ATHB-17 [Source:UniProtKB/Swiss-Prot;Acc:Q8S9N6]	nucleus, regulation of transcription, DNA-templated, DNA-binding transcription factor activity, response to salt stress, sequence-specific DNA binding, DNA binding	GO:0005634, GO:0006355, GO:0003700, GO:0009651, GO:0043565, GO:0003677
AT2G01450	MPK17	protein_coding	Mitogen-activated protein kinase 17 [Source:UniProtKB/Swiss-Prot;Acc:Q84M93]	protein phosphorylation, nucleotide binding, protein kinase activity, protein serine/threonine kinase activity, intracellular signal transduction, cytoplasm, phosphorylation, transferase activity, ATP binding, intracellular, MAPK cascade, regulation of gene expression, positive regulation of peroxisome organization, kinase activity, nucleus, MAP kinase activity, protein autophosphorylation	GO:0006468, GO:0000166, GO:0004672, GO:0004674, GO:0035556, GO:0005737, GO:0016310, GO:0016740, GO:0005524, GO:0005622, GO:0000165, GO:0010468, GO:1900064, GO:0016301, GO:0005634, GO:0004707, GO:0046777
AT2G01460		protein_coding	P-loop containing nucleoside triphosphate hydrolases superfamily protein [Source:UniProtKB/TrEMBL;Acc:F4INB5]	kinase activity, phosphorylation, integral component of mitochondrial outer membrane, hydrolase activity, membrane, ATP binding, integral component of membrane	GO:0016301, GO:0016310, GO:0031307, GO:0016787, GO:0016020, GO:0005524, GO:0016021
AT2G01560		protein_coding	Putative uncharacterized protein [Source:UniProtKB/TrEMBL;Acc:Q1PFB1]
AT2G01750	MAP70-3	protein_coding	Microtubule-associated proteins 70-3 [Source:UniProtKB/TrEMBL;Acc:F4IPB2]	cytoplasm, cytoskeleton organization, microtubule binding, cytoskeleton, microtubule, plasma membrane	GO:0005737, GO:0007010, GO:0008017, GO:0005856, GO:0005874, GO:0005886
AT2G01910	MAP65-6	protein_coding	65-kDa microtubule-associated protein 6 [Source:UniProtKB/Swiss-Prot;Acc:Q9SIS3]	cell division, plastid, cytoskeleton, phragmoplast, cytoplasm, preprophase band, microtubule cytoskeleton organization, nucleus, mitochondrion, microtubule binding, microtubule, cell cycle	GO:0051301, GO:0009536, GO:0005856, GO:0009524, GO:0005737, GO:0009574, GO:0000226, GO:0005634, GO:0005739, GO:0008017, GO:0005874, GO:0007049
AT2G02060		protein_coding	Glycosyltransferase [Source:UniProtKB/TrEMBL;Acc:Q7X887]	protein binding, regulation of transcription, DNA-templated, nucleus, DNA-binding transcription factor activity, transferase activity, DNA binding	GO:0005515, GO:0006355, GO:0005634, GO:0003700, GO:0016740, GO:0003677
AT2G02135	NA	NA	NA	NA	NA
AT2G02205	NA	NA	NA	NA	NA
AT2G02210	NA	NA	NA	NA	NA
AT2G02220	PSKR1	protein_coding	Phytosulfokine receptor 1 [Source:UniProtKB/Swiss-Prot;Acc:Q9ZVR7]	protein serine/threonine kinase activity, lyase activity, protein binding, cGMP biosynthetic process, transferase activity, membrane, guanylate cyclase activity, protein kinase activity, integral component of membrane, peptide receptor activity, phosphorylation, nucleotide binding, ATP binding, protein phosphorylation, innate immune response, plasma membrane, kinase activity, regulation of defens…	GO:0004674, GO:0016829, GO:0005515, GO:0006182, GO:0016740, GO:0016020, GO:0004383, GO:0004672, GO:0016021, GO:0001653, GO:0016310, GO:0000166, GO:0005524, GO:0006468, GO:0045087, GO:0005886, GO:0016301, GO:0031347
AT2G02300	PP2B5	protein_coding	F-box protein PP2-B5 [Source:UniProtKB/Swiss-Prot;Acc:Q9ZVR1]	carbohydrate binding, protein binding	GO:0030246, GO:0005515
AT2G02310	PP2B6	protein_coding	Putative F-box protein PP2-B6 [Source:UniProtKB/Swiss-Prot;Acc:Q9ZVR0]	carbohydrate binding, protein binding	GO:0030246, GO:0005515
AT2G02620		protein_coding	Cysteine/Histidine-rich C1 domain family protein [Source:UniProtKB/TrEMBL;Acc:Q0WSX0]
AT2G02730		protein_coding	At2g02730 [Source:UniProtKB/TrEMBL;Acc:O64509]	biological_process	GO:0008150
AT2G02740	WHY3	protein_coding	Single-stranded DNA-binding protein WHY3, chloroplastic [Source:UniProtKB/Swiss-Prot;Acc:Q66GR6]	regulation of transcription, DNA-templated, DNA binding, chloroplast nucleoid, nucleoid, mitochondrion, chloroplast stroma, plastid chromosome, DNA repair, single-stranded DNA binding, defense response, plastid, chloroplast, cellular response to DNA damage stimulus, mRNA binding	GO:0006355, GO:0003677, GO:0042644, GO:0009295, GO:0005739, GO:0009570, GO:0009508, GO:0006281, GO:0003697, GO:0006952, GO:0009536, GO:0009507, GO:0006974, GO:0003729
AT2G03090	EXPA15	protein_coding	Expansin-A15 [Source:UniProtKB/Swiss-Prot;Acc:O80622]	cell wall, plant-type cell wall organization, membrane, extracellular region, cell wall organization, syncytium formation	GO:0005618, GO:0009664, GO:0016020, GO:0005576, GO:0071555, GO:0006949
AT2G03250		protein_coding	EXS (ERD1/XPR1/SYG1) family protein [Source:TAIR;Acc:AT2G03250]	Golgi apparatus, phosphate ion transmembrane transport, inositol hexakisphosphate binding, phosphate ion transmembrane transporter activity, phosphate ion transport, membrane, trans-Golgi network, integral component of membrane, plasma membrane, cytoplasm, cellular response to phosphate starvation	GO:0005794, GO:0035435, GO:0000822, GO:0015114, GO:0006817, GO:0016020, GO:0005802, GO:0016021, GO:0005886, GO:0005737, GO:0016036
AT2G03450	PAP9	protein_coding	Probable inactive purple acid phosphatase 9 [Source:UniProtKB/Swiss-Prot;Acc:Q9ZQ81]	membrane, extracellular region, hydrolase activity, dephosphorylation, integral component of membrane, metal ion binding, acid phosphatase activity	GO:0016020, GO:0005576, GO:0016787, GO:0016311, GO:0016021, GO:0046872, GO:0003993
AT2G03510		protein_coding	Expressed protein [Source:UniProtKB/TrEMBL;Acc:Q9ZQ87]	mitochondrion, plasmodesma, ubiquitin protein ligase binding, vacuolar membrane, endoplasmic reticulum, membrane, cholesterol binding, endoplasmic reticulum membrane, integral component of membrane, nucleolus, ubiquitin-dependent ERAD pathway, Golgi apparatus, SREBP signaling pathway	GO:0005739, GO:0009506, GO:0031625, GO:0005774, GO:0005783, GO:0016020, GO:0015485, GO:0005789, GO:0016021, GO:0005730, GO:0030433, GO:0005794, GO:0032933
AT2G03580		protein_coding	F-box family protein-like protein [Source:UniProtKB/TrEMBL;Acc:Q9ZPR8]	biological_process	GO:0008150
AT2G03590	UPS1	protein_coding	UPS1 [Source:UniProtKB/TrEMBL;Acc:A0A178VW66]	ATP binding, nitrogen compound transport, membrane, uracil transmembrane transporter activity, allantoin transport, nucleotide binding, allantoin:proton symporter activity, pyrimidine nucleobase salvage, uracil transmembrane transport, transmembrane transporter activity, uracil transport, uracil:cation symporter activity, integral component of membrane, transmembrane transport	GO:0005524, GO:0071705, GO:0016020, GO:0015210, GO:0015720, GO:0000166, GO:0005274, GO:0043100, GO:1903791, GO:0022857, GO:0015857, GO:0015505, GO:0016021, GO:0055085
AT2G03600	ATUPS3	protein_coding	Ureide permease 3 [Source:UniProtKB/TrEMBL;Acc:F4IT87]	allantoin transport, uracil:cation symporter activity, transmembrane transport, transmembrane transporter activity, uracil transmembrane transport, nitrogen compound transport, allantoin:proton symporter activity, membrane, integral component of membrane, ATP binding, nucleotide binding	GO:0015720, GO:0015505, GO:0055085, GO:0022857, GO:1903791, GO:0071705, GO:0005274, GO:0016020, GO:0016021, GO:0005524, GO:0000166
AT2G03810		protein_coding	18S pre-ribosomal assembly protein gar2-like protein [Source:UniProtKB/TrEMBL;Acc:F4ITB8]	plasma membrane, regulation of asymmetric cell division	GO:0005886, GO:0009786
AT2G03830	RGF8	protein_coding	Probable root meristem growth factor 8 [Source:UniProtKB/Swiss-Prot;Acc:Q9SI57]	growth factor activity, cell differentiation, extracellular region, signal transduction	GO:0008083, GO:0030154, GO:0005576, GO:0007165
AT2G03840	TET13	protein_coding	TET13 [Source:UniProtKB/TrEMBL;Acc:A0A178VZM9]	plasmodesma, primary root development, plasma membrane, integral component of membrane, membrane, lateral root development	GO:0009506, GO:0080022, GO:0005886, GO:0016021, GO:0016020, GO:0048527
AT2G03870	LSM7	protein_coding	LSM7 [Source:UniProtKB/TrEMBL;Acc:A0A178VPR3]	spliceosomal tri-snRNP complex, RNA splicing, spliceosomal complex, ribonucleoprotein complex, catalytic step 2 spliceosome, U6 snRNP, U12-type spliceosomal complex, mRNA splicing, via spliceosome, cytosol, Lsm1-7-Pat1 complex, U2-type prespliceosome, nucleus, RNA binding, mRNA processing, cytoplasm, nuclear-transcribed mRNA catabolic process	GO:0097526, GO:0008380, GO:0005681, GO:1990904, GO:0071013, GO:0005688, GO:0005689, GO:0000398, GO:0005829, GO:1990726, GO:0071004, GO:0005634, GO:0003723, GO:0006397, GO:0005737, GO:0000956
AT2G03900	NA	NA	NA	NA	NA
AT2G03972	NA	NA	NA	NA	NA
AT2G04450	NUDT6	protein_coding	Nudix hydrolase 6 [Source:UniProtKB/Swiss-Prot;Acc:Q9SJC4]	metal ion binding, NAD binding, ADP-ribose diphosphatase activity, response to other organism, positive regulation of salicylic acid mediated signaling pathway, NADH pyrophosphatase activity, signal transduction, cytosol, NAD+ diphosphatase activity, hydrolase activity	GO:0046872, GO:0051287, GO:0047631, GO:0051707, GO:0080151, GO:0035529, GO:0007165, GO:0005829, GO:0000210, GO:0016787
AT2G04500		protein_coding	Cysteine/Histidine-rich C1 domain family protein [Source:UniProtKB/TrEMBL;Acc:Q6DR61]	metal ion binding, zinc ion binding	GO:0046872, GO:0008270
AT2G04860	PCMP-E74	protein_coding	Pentatricopeptide repeat-containing protein At2g04860 [Source:UniProtKB/Swiss-Prot;Acc:Q9SJ73]	RNA modification, mitochondrion, intracellular membrane-bounded organelle, protein binding	GO:0009451, GO:0005739, GO:0043231, GO:0005515
AT2G04865		protein_coding	Protein MAIN-LIKE 2 [Source:UniProtKB/Swiss-Prot;Acc:F4IFD0]	transferase activity, biological_process, nucleus, transaminase activity	GO:0016740, GO:0008150, GO:0005634, GO:0008483
AT2G05000	NA	NA	NA	NA	NA
AT2G05133	NA	NA	NA	NA	NA
AT2G05260		protein_coding	Alpha/beta-Hydrolases superfamily protein [Source:UniProtKB/TrEMBL;Acc:Q9SJ35]	hydrolase activity, lipid metabolic process	GO:0016787, GO:0006629
AT2G05360		protein_coding	F-box associated ubiquitination effector family protein [Source:UniProtKB/TrEMBL;Acc:Q9SHT8]	cellular_component, biological_process	GO:0005575, GO:0008150
AT2G05380	GRP3S	protein_coding	glycine-rich protein 3 short isoform [Source:TAIR;Acc:AT2G05380]	mitochondrion, , biological_process, extracellular region, protein binding	GO:0005739, , GO:0008150, GO:0005576, GO:0005515
AT2G05710	ACO3	protein_coding	Aconitate hydratase 3, mitochondrial [Source:UniProtKB/Swiss-Prot;Acc:Q9SIB9]	chloroplast, seedling development, iron-sulfur cluster binding, lyase activity, response to cadmium ion, vacuolar membrane, cell wall, aconitate hydratase activity, glyoxylate cycle, mitochondrion, cytosol, response to abscisic acid, response to oxidative stress, tricarboxylic acid cycle, ATP binding, response to salt stress, copper ion binding, citrate dehydratase activity, citrate metabolic pro…	GO:0009507, GO:0090351, GO:0051536, GO:0016829, GO:0046686, GO:0005774, GO:0005618, GO:0003994, GO:0006097, GO:0005739, GO:0005829, GO:0009737, GO:0006979, GO:0006099, GO:0005524, GO:0009651, GO:0005507, GO:0047780, GO:0006101, GO:0051539, GO:0005737, GO:0046872, GO:0009570, GO:0005515, GO:0006102
AT2G05910		protein_coding	Protein LURP-one-related 6 [Source:UniProtKB/Swiss-Prot;Acc:Q9ZUF7]
AT2G06025		protein_coding	Acyl-CoA N-acyltransferases (NAT) superfamily protein [Source:UniProtKB/TrEMBL;Acc:Q8GUT5]	transferase activity, transferase activity, transferring acyl groups, N-acetyltransferase activity	GO:0016740, GO:0016746, GO:0008080
AT2G06090		protein_coding	Plant self-incompatibility protein S1 family [Source:UniProtKB/TrEMBL;Acc:Q9ZQ02]	biological_process	GO:0008150
AT2G06950	NA	NA	NA	NA	NA
AT2G07050	CAS1	protein_coding	Cycloartenol synthase [Source:UniProtKB/Swiss-Prot;Acc:P38605]	lanosterol synthase activity, intramolecular transferase activity, pentacyclic triterpenoid biosynthetic process, triterpenoid biosynthetic process, lipid droplet, cycloartenol synthase activity, beta-amyrin synthase activity, isomerase activity, thylakoid membrane organization, mitochondrion, pollen development, vacuole	GO:0000250, GO:0016866, GO:0019745, GO:0016104, GO:0005811, GO:0016871, GO:0042300, GO:0016853, GO:0010027, GO:0005739, GO:0009555, GO:0005773
AT2G07155	NA	NA	NA	NA	NA
AT2G07180	PBL17	protein_coding	Probable serine/threonine-protein kinase PBL17 [Source:UniProtKB/Swiss-Prot;Acc:Q8H1E3]	plasma membrane, kinase activity, phosphorylation, protein phosphorylation, protein kinase activity, protein serine/threonine kinase activity, transferase activity, defense response, nucleotide binding, ATP binding, membrane	GO:0005886, GO:0016301, GO:0016310, GO:0006468, GO:0004672, GO:0004674, GO:0016740, GO:0006952, GO:0000166, GO:0005524, GO:0016020
AT2G07400	NA	NA	NA	NA	NA
AT2G07410	NA	NA	NA	NA	NA
AT2G07530	NA	NA	NA	NA	NA
AT2G07811	NA	NA	NA	NA	NA
AT2G09795		lncRNA	other RNA [Source:TAIR;Acc:AT2G09795]
AT2G09800	NA	NA	NA	NA	NA
AT2G09992	NA	NA	NA	NA	NA
AT2G10220	NA	NA	NA	NA	NA
AT2G10330	NA	NA	NA	NA	NA
AT2G10537		ncRNA	other RNA [Source:TAIR;Acc:AT2G10537]
AT2G10990	NA	NA	NA	NA	NA
AT2G11135	NA	NA	NA	NA	NA
AT2G11140	NA	NA	NA	NA	NA
AT2G11150	NA	NA	NA	NA	NA
AT2G11190	NA	NA	NA	NA	NA
AT2G11220	NA	NA	NA	NA	NA
AT2G11320	NA	NA	NA	NA	NA
AT2G11600	NA	NA	NA	NA	NA
AT2G11840	NA	NA	NA	NA	NA
AT2G12500	NA	NA	NA	NA	NA
AT2G13080	NA	NA	NA	NA	NA
AT2G13650	GONST1	protein_coding	GDP-mannose transporter (Fragment) [Source:UniProtKB/TrEMBL;Acc:A0A1B0VP09]	GDP-mannose transmembrane transport, nucleotide-sugar transmembrane transporter activity, GDP-fucose transmembrane transport, antiporter activity, GDP-fucose transmembrane transporter activity, integral component of membrane, Golgi membrane, GDP-mannose transmembrane transporter activity, , Golgi apparatus, transmembrane transporter activity, membrane, carbohydrate transport	GO:1990570, GO:0005338, GO:0015783, GO:0015297, GO:0005457, GO:0016021, GO:0000139, GO:0005458, , GO:0005794, GO:0022857, GO:0016020, GO:0008643
AT2G13800	SERK5	protein_coding	Somatic embryogenesis receptor kinase 5 [Source:UniProtKB/Swiss-Prot;Acc:Q8LPS5]	protein binding, signal transduction, transferase activity, membrane, identical protein binding, transmembrane receptor protein serine/threonine kinase signaling pathway, nucleotide binding, ATP binding, protein kinase activity, integral component of membrane, phosphorylation, kinase activity, transmembrane receptor protein serine/threonine kinase activity, protein serine/threonine kinase activit…	GO:0005515, GO:0007165, GO:0016740, GO:0016020, GO:0042802, GO:0007178, GO:0000166, GO:0005524, GO:0004672, GO:0016021, GO:0016310, GO:0016301, GO:0004675, GO:0004674, GO:0006468, GO:0005886, GO:0005102, GO:0005739
AT2G13810	ALD1	protein_coding	EDTS5 [Source:UniProtKB/TrEMBL;Acc:A0A178VQ02]	leaf senescence, L-lysine alpha-aminotransferase, systemic acquired resistance, salicylic acid mediated signaling pathway, L-pipecolic acid biosynthetic process, defense response, transaminase activity, catalytic activity, pyridoxal phosphate binding, systemic acquired resistance, defense response to bacterium, plastid, biosynthetic process, chloroplast, transferase activity	GO:0010150, GO:0062045, GO:0009862, GO:0062034, GO:0006952, GO:0008483, GO:0003824, GO:0030170, GO:0009627, GO:0042742, GO:0009536, GO:0009058, GO:0009507, GO:0016740
AT2G13910	NA	NA	NA	NA	NA
AT2G13940	NA	NA	NA	NA	NA
AT2G13975	NA	NA	NA	NA	NA
AT2G14160		protein_coding	RNA recognition motif-containing protein [Source:UniProtKB/TrEMBL;Acc:Q1PF73]	nucleic acid binding, RNA binding, regulation of RNA metabolic process, nucleus, ribonucleoprotein complex	GO:0003676, GO:0003723, GO:0051252, GO:0005634, GO:1990904
AT2G14170	ALDH6B2	protein_coding	Methylmalonate-semialdehyde dehydrogenase [acylating], mitochondrial [Source:UniProtKB/Swiss-Prot;Acc:Q0WM29]	malonate-semialdehyde dehydrogenase (acetylating) activity, oxidoreductase activity, response to oxidative stress, mitochondrion, valine metabolic process, thymine catabolic process, methylmalonate-semialdehyde dehydrogenase (acylating) activity, copper ion binding, oxidation-reduction process, valine catabolic process, cytosol, oxidoreductase activity, acting on the aldehyde or oxo group of dono…	GO:0018478, GO:0016491, GO:0006979, GO:0005739, GO:0006573, GO:0006210, GO:0004491, GO:0005507, GO:0055114, GO:0006574, GO:0005829, GO:0016620
AT2G14365	LCR84	protein_coding	Defensin-like protein 71 [Source:UniProtKB/Swiss-Prot;Acc:P82793]	extracellular region, defense response to fungus, killing of cells of other organism, defense response	GO:0005576, GO:0050832, GO:0031640, GO:0006952
AT2G14590	NA	NA	NA	NA	NA
AT2G14635		protein_coding	FUNCTIONS IN: molecular_function unknown; INVOLVED IN: biological_process unknown; LOCATED IN: endomembrane system; BEST Arabidopsis thaliana protein match is: ARABIDILLO-1 (TAIR:AT2G44900.1); Ha. [Source:TAIR;Acc:AT2G14635]	molecular_function, biological_process	GO:0003674, GO:0008150
AT2G14790	NA	NA	NA	NA	NA
AT2G14870		protein_coding	RNA-binding (RRM/RBD/RNP motifs) family protein [Source:UniProtKB/TrEMBL;Acc:O82325]	catalytic step 2 spliceosome, mRNA splicing, via spliceosome, RNA binding, nucleic acid binding, U2 snRNP, U12-type spliceosomal complex	GO:0071013, GO:0000398, GO:0003723, GO:0003676, GO:0005686, GO:0005689
AT2G14878		ncRNA
AT2G14880		protein_coding	Expressed protein [Source:UniProtKB/TrEMBL;Acc:O82326]	mitochondrion, protein binding	GO:0005739, GO:0005515
AT2G15430	NRPB3	protein_coding	RPB35.5A [Source:UniProtKB/TrEMBL;Acc:A0A178W202]	DNA-directed 5'-3' RNA polymerase activity, DNA binding, RNA polymerase V complex, stomatal complex development, transcription, DNA-templated, stomatal complex patterning, nucleolus, protein binding, transcription by RNA polymerase II, RNA polymerase IV complex, nucleus, cytoplasm, RNA polymerase II, core complex, protein dimerization activity	GO:0003899, GO:0003677, GO:0000419, GO:0010374, GO:0006351, GO:0010375, GO:0005730, GO:0005515, GO:0006366, GO:0000418, GO:0005634, GO:0005737, GO:0005665, GO:0046983
AT2G15500		protein_coding	Putative poly(A) binding protein [Source:UniProtKB/TrEMBL;Acc:Q9ZQG2]	cellular_component, molecular_function, biological_process	GO:0005575, GO:0003674, GO:0008150
AT2G15650	NA	NA	NA	NA	NA
AT2G15660	AGL95	protein_coding	AGAMOUS-like 95 [Source:UniProtKB/TrEMBL;Acc:Q6DR69]	protein dimerization activity, regulation of transcription, DNA-templated, DNA binding, DNA-binding transcription factor activity	GO:0046983, GO:0006355, GO:0003677, GO:0003700
AT2G15780		protein_coding	At2g15780/F19G14.22 [Source:UniProtKB/TrEMBL;Acc:Q9XIL1]	electron transfer activity, electron transport chain	GO:0009055, GO:0022900
AT2G15815	NA	NA	NA	NA	NA
AT2G15830		protein_coding	At2g15830 [Source:UniProtKB/TrEMBL;Acc:Q9XIL6]	biological_process	GO:0008150
AT2G15840	NA	NA	NA	NA	NA
AT2G16120	PLT1	protein_coding	Putative polyol transporter 1 [Source:UniProtKB/Swiss-Prot;Acc:Q9XIH7]	glucose transmembrane transporter activity, integral component of plasma membrane, integral component of membrane, glucose import, transmembrane transport, carbohydrate transport, plasma membrane, symporter activity, proton transmembrane transport, pollen tube, hexose transmembrane transport, carbohydrate:proton symporter activity, transmembrane transporter activity, membrane	GO:0005355, GO:0005887, GO:0016021, GO:0046323, GO:0055085, GO:0008643, GO:0005886, GO:0015293, GO:1902600, GO:0090406, GO:0008645, GO:0005351, GO:0022857, GO:0016020
AT2G16410	NA	NA	NA	NA	NA
AT2G16500	ADC1	protein_coding	Arginine decarboxylase 1 [Source:UniProtKB/Swiss-Prot;Acc:Q9SI64]	putrescine biosynthetic process, response to cold, arginine decarboxylase activity, arginine catabolic process, response to oxidative stress, cytosol, spermidine biosynthetic process, polyamine biosynthetic process, plastid, protein homodimerization activity, chloroplast, lyase activity, response to salt stress, protein binding, putrescine biosynthetic process from arginine, carboxy-lyase activit…	GO:0009446, GO:0009409, GO:0008792, GO:0006527, GO:0006979, GO:0005829, GO:0008295, GO:0006596, GO:0009536, GO:0042803, GO:0009507, GO:0016829, GO:0009651, GO:0005515, GO:0033388, GO:0016831, GO:0005737, GO:0003824
AT2G16530		protein_coding	3-oxo-5-alpha-steroid 4-dehydrogenase family protein [Source:TAIR;Acc:AT2G16530]	membrane, oxidation-reduction process, integral component of membrane, protein glycosylation, dolichol biosynthetic process, endoplasmic reticulum, oxidoreductase activity, acting on the CH-CH group of donors, polyprenol catabolic process, protein N-linked glycosylation, lipid metabolic process, oxidoreductase activity, dolichol-linked oligosaccharide biosynthetic process, endoplasmic reticulum m…	GO:0016020, GO:0055114, GO:0016021, GO:0006486, GO:0019408, GO:0005783, GO:0016627, GO:0016095, GO:0006487, GO:0006629, GO:0016491, GO:0006488, GO:0005789, GO:0005794, GO:0102389, GO:0005737, GO:0003865
AT2G16535	ESFL8	protein_coding	EMBRYO SURROUNDING FACTOR 1-like protein 8 [Source:UniProtKB/Swiss-Prot;Acc:A8MR88]
AT2G16720	MYB7	protein_coding	Transcription factor MYB7 [Source:UniProtKB/Swiss-Prot;Acc:Q42379]	regulation of transcription, DNA-templated, DNA-binding transcription factor activity, cell differentiation, response to salt stress, protein binding, sequence-specific DNA binding, response to salicylic acid, DNA binding, nucleus, regulation of flavonol biosynthetic process, transcription regulatory region DNA binding	GO:0006355, GO:0003700, GO:0030154, GO:0009651, GO:0005515, GO:0043565, GO:0009751, GO:0003677, GO:0005634, GO:1900384, GO:0044212
AT2G16895	NA	NA	NA	NA	NA
AT2G16905	NA	NA	NA	NA	NA
AT2G17120	LYM2	protein_coding	LysM domain-containing GPI-anchored protein 2 [Source:UniProtKB/Swiss-Prot;Acc:O23006]	plasmodesma, chitin binding, plasma membrane, anchored component of membrane, membrane, anchored component of plasma membrane, defense response, mitochondrion	GO:0009506, GO:0008061, GO:0005886, GO:0031225, GO:0016020, GO:0046658, GO:0006952, GO:0005739
AT2G17450	ATL44	protein_coding	Probable E3 ubiquitin-protein ligase ATL44 [Source:UniProtKB/Swiss-Prot;Acc:O22755]	protein ubiquitination, metal ion binding, integral component of membrane, transferase activity, membrane	GO:0016567, GO:0046872, GO:0016021, GO:0016740, GO:0016020
AT2G17500	PILS5	protein_coding	Protein PIN-LIKES 5 [Source:UniProtKB/Swiss-Prot;Acc:Q9SHL8]	integral component of membrane, transmembrane transport, endoplasmic reticulum, auxin homeostasis, endoplasmic reticulum membrane, auxin efflux, regulation of growth rate, auxin efflux transmembrane transporter activity, response to auxin, membrane, auxin-activated signaling pathway, lateral root formation	GO:0016021, GO:0055085, GO:0005783, GO:0010252, GO:0005789, GO:0010315, GO:0040009, GO:0010329, GO:0009733, GO:0016020, GO:0009734, GO:0010311
AT2G17510	EMB2763	protein_coding	Ribonuclease II family protein [Source:UniProtKB/TrEMBL;Acc:F4INI6]	rRNA processing, endonuclease activity, RNA binding, nucleic acid phosphodiester bond hydrolysis, nuclease activity, nuclear exosome (RNase complex), nucleus, exonuclease activity, hydrolase activity, ribonuclease activity, cytoplasmic exosome (RNase complex), metal ion binding, 3'-5'-exoribonuclease activity, exosome (RNase complex), RNA phosphodiester bond hydrolysis, RNA catabolic process, rRN…	GO:0006364, GO:0004519, GO:0003723, GO:0090305, GO:0004518, GO:0000176, GO:0005634, GO:0004527, GO:0016787, GO:0004540, GO:0000177, GO:0046872, GO:0000175, GO:0000178, GO:0090501, GO:0006401, GO:0016075, GO:0090503
AT2G17750	NIP1	protein_coding	NEP-interacting protein 1 [Source:UniProtKB/TrEMBL;Acc:Q1PF53]	response to light stimulus, chloroplast thylakoid membrane, integral component of plastid membrane	GO:0009416, GO:0009535, GO:0031351
AT2G17760	APF1	protein_coding	Aspartyl protease family protein 1 [Source:UniProtKB/Swiss-Prot;Acc:Q8VYV9]	aspartic-type endopeptidase activity, proteolysis, hydrolase activity, protein catabolic process, membrane, anchored component of membrane, plasma membrane, peptidase activity	GO:0004190, GO:0006508, GO:0016787, GO:0030163, GO:0016020, GO:0031225, GO:0005886, GO:0008233
AT2G18010	SAUR10	protein_coding	Protein SMALL AUXIN UP-REGULATED RNA 10 [Source:UniProtKB/Swiss-Prot;Acc:Q9SL45]	shade avoidance, regulation of unidimensional cell growth, molecular_function, response to brassinosteroid, response to low fluence red light stimulus, developmental growth involved in morphogenesis, response to auxin	GO:0009641, GO:0051510, GO:0003674, GO:0009741, GO:0010202, GO:0060560, GO:0009733
AT2G18115	NA	NA	NA	NA	NA
AT2G18160	BZIP2	protein_coding	bZIP transcription factor 2 [Source:UniProtKB/Swiss-Prot;Acc:Q9SI15]	DNA binding, transcription regulatory region DNA binding, positive regulation of transcription, DNA-templated, nucleus, sequence-specific DNA binding, regulation of transcription, DNA-templated, DNA-binding transcription factor activity, protein heterodimerization activity, protein binding	GO:0003677, GO:0044212, GO:0045893, GO:0005634, GO:0043565, GO:0006355, GO:0003700, GO:0046982, GO:0005515
AT2G18350	ZHD6	protein_coding	Zinc-finger homeodomain protein 6 [Source:UniProtKB/Swiss-Prot;Acc:Q9ZPW7]	protein binding, protein homodimerization activity, DNA binding, metal ion binding, nucleus	GO:0005515, GO:0042803, GO:0003677, GO:0046872, GO:0005634
AT2G18640	GGPP4	protein_coding	Geranylgeranyl pyrophosphate synthase 4 [Source:UniProtKB/Swiss-Prot;Acc:Q9SLG2]	endoplasmic reticulum, membrane, farnesyltranstransferase activity, dimethylallyltranstransferase activity, integral component of membrane, transferase activity, geranyltranstransferase activity, geranyl diphosphate biosynthetic process, geranylgeranyl diphosphate biosynthetic process, farnesyl diphosphate biosynthetic process, prenyltransferase activity, carotenoid biosynthetic process, metal io…	GO:0005783, GO:0016020, GO:0004311, GO:0004161, GO:0016021, GO:0016740, GO:0004337, GO:0033384, GO:0033386, GO:0045337, GO:0004659, GO:0016117, GO:0046872, GO:0008299
AT2G18650	ATL49	protein_coding	Putative RING-H2 finger protein ATL49 [Source:UniProtKB/Swiss-Prot;Acc:Q9ZV53]	transferase activity, metal ion binding, protein ubiquitination, ubiquitin protein ligase binding, membrane, embryo development ending in seed dormancy, integral component of membrane	GO:0016740, GO:0046872, GO:0016567, GO:0031625, GO:0016020, GO:0009793, GO:0016021
AT2G18690		protein_coding	Expressed protein [Source:UniProtKB/TrEMBL;Acc:Q9ZV49]	biological_process, membrane, integral component of membrane	GO:0008150, GO:0016020, GO:0016021
AT2G19190	SIRK	protein_coding	Senescence-induced receptor-like serine/threonine-protein kinase [Source:UniProtKB/Swiss-Prot;Acc:O64483]	integral component of membrane, protein kinase activity, phosphorylation, membrane, kinase activity, protein serine/threonine kinase activity, nucleotide binding, defense response to bacterium, ATP binding, transferase activity, protein phosphorylation, defense response, protein binding	GO:0016021, GO:0004672, GO:0016310, GO:0016020, GO:0016301, GO:0004674, GO:0000166, GO:0042742, GO:0005524, GO:0016740, GO:0006468, GO:0006952, GO:0005515
AT2G19796		ncRNA	other RNA [Source:TAIR;Acc:AT2G19796]
AT2G19820	LBD9	protein_coding	LOB domain-containing protein 9 [Source:UniProtKB/Swiss-Prot;Acc:O82198]	biological_process	GO:0008150
AT2G19860	HXK2	protein_coding	Phosphotransferase [Source:UniProtKB/TrEMBL;Acc:A0A178VX81]	cellular glucose homeostasis, glucose 6-phosphate metabolic process, nucleotide binding, cell, fructokinase activity, mitochondrial outer membrane, glucokinase activity, transferase activity, sugar mediated signaling pathway, mitochondrion, cytosol, membrane, ATP binding, carbohydrate metabolic process, plastid, hexose metabolic process, carbohydrate phosphorylation, glucose binding, hexokinase-d…	GO:0001678, GO:0051156, GO:0000166, GO:0005623, GO:0008865, GO:0005741, GO:0004340, GO:0016740, GO:0010182, GO:0005739, GO:0005829, GO:0016020, GO:0005524, GO:0005975, GO:0009536, GO:0019318, GO:0046835, GO:0005536, GO:0009747, GO:0016021, GO:0016310, GO:0006096, GO:0031307, GO:0019158, GO:0016301, GO:0004396, GO:0012501, GO:0016773
AT2G19980		protein_coding	CAP (Cysteine-rich secretory proteins, Antigen 5, and Pathogenesis-related 1 protein) superfamily protein [Source:UniProtKB/TrEMBL;Acc:Q9SL82]	biological_process, molecular_function, membrane, extracellular space, integral component of membrane	GO:0008150, GO:0003674, GO:0016020, GO:0005615, GO:0016021
AT2G20110		protein_coding	Tesmin/TSO1-like CXC domain-containing protein [Source:TAIR;Acc:AT2G20110]	DNA-binding transcription factor activity, RNA polymerase II regulatory region sequence-specific DNA binding, metal ion binding, multicellular organism development, nucleus, regulation of transcription, DNA-templated,	GO:0003700, GO:0000977, GO:0046872, GO:0007275, GO:0005634, GO:0006355,
AT2G20310	RIN13	protein_coding	At2g20310 [Source:UniProtKB/TrEMBL;Acc:Q9SK71]	defense response to bacterium, plant-type hypersensitive response	GO:0042742, GO:0009626
AT2G20320		protein_coding	DENN (AEX-3) domain-containing protein [Source:UniProtKB/TrEMBL;Acc:F4IUH2]	biological_process, molecular_function	GO:0008150, GO:0003674
AT2G20835		protein_coding	At2g20835 [Source:UniProtKB/TrEMBL;Acc:Q8S8I3]	biological_process	GO:0008150
AT2G20875	EPF1	protein_coding	Protein EPIDERMAL PATTERNING FACTOR 1 [Source:UniProtKB/Swiss-Prot;Acc:Q8S8I4]	guard cell differentiation, extracellular region, multicellular organism development, stomatal complex development, stomatal complex patterning, negative regulation of stomatal complex development, molecular_function	GO:0010052, GO:0005576, GO:0007275, GO:0010374, GO:0010375, GO:2000122, GO:0003674
AT2G20880	ERF053	protein_coding	Ethylene-responsive transcription factor ERF053 [Source:UniProtKB/Swiss-Prot;Acc:Q9SKT1]	nucleus, response to salt stress, positive regulation of transcription, DNA-templated, protein binding, regulation of response to water deprivation, DNA-binding transcription factor activity, sequence-specific DNA binding, regulation of transcription, DNA-templated, cytoplasm, ethylene-activated signaling pathway, DNA binding, transcription regulatory region DNA binding, positive regulation of ce…	GO:0005634, GO:0009651, GO:0045893, GO:0005515, GO:2000070, GO:0003700, GO:0043565, GO:0006355, GO:0005737, GO:0009873, GO:0003677, GO:0044212, GO:1900036
AT2G21020	NA	NA	NA	NA	NA
AT2G21840		protein_coding	Cysteine/Histidine-rich C1 domain family protein [Source:UniProtKB/TrEMBL;Acc:Q0WPH4]	intracellular, intracellular signal transduction, metal ion binding	GO:0005622, GO:0035556, GO:0046872
AT2G21850		protein_coding	Cysteine/Histidine-rich C1 domain family protein [Source:UniProtKB/TrEMBL;Acc:F4III1]	intracellular, membrane, metal ion binding, intracellular signal transduction, integral component of membrane	GO:0005622, GO:0016020, GO:0046872, GO:0035556, GO:0016021
AT2G21910	CYP96A5	protein_coding	Cytochrome P450, family 96, subfamily A, polypeptide 5 [Source:UniProtKB/TrEMBL;Acc:Q9SJ08]	membrane, metal ion binding, oxidoreductase activity, integral component of membrane, iron ion binding, monooxygenase activity, oxidoreductase activity, acting on paired donors, with incorporation or reduction of molecular oxygen, oxidation-reduction process, heme binding	GO:0016020, GO:0046872, GO:0016491, GO:0016021, GO:0005506, GO:0004497, GO:0016705, GO:0055114, GO:0020037
AT2G22220		tRNA	pre-tRNA [Source:TAIR;Acc:AT2G22220]
AT2G22720		protein_coding	SPT2 chromatin protein [Source:UniProtKB/TrEMBL;Acc:F4IKF3]	biological_process, , regulation of chromatin assembly, nucleosome assembly, molecular_function, regulation of transcription, DNA-templated, histone exchange, DNA binding, nucleolus, histone binding	GO:0008150, , GO:0010847, GO:0006334, GO:0003674, GO:0006355, GO:0043486, GO:0003677, GO:0005730, GO:0042393
AT2G22790		protein_coding	Uncharacterized protein At2g22790 [Source:UniProtKB/TrEMBL;Acc:O82400]	biological_process	GO:0008150
AT2G23180	CYP96A1	protein_coding	Cytochrome P450, family 96, subfamily A, polypeptide 1 [Source:UniProtKB/TrEMBL;Acc:O22189]	membrane, metal ion binding, monooxygenase activity, oxidation-reduction process, integral component of membrane, oxidoreductase activity, acting on paired donors, with incorporation or reduction of molecular oxygen, oxidoreductase activity, iron ion binding, heme binding	GO:0016020, GO:0046872, GO:0004497, GO:0055114, GO:0016021, GO:0016705, GO:0016491, GO:0005506, GO:0020037
AT2G23190	CYP81D7	protein_coding	Cytochrome P450, family 81, subfamily D, polypeptide 7 [Source:UniProtKB/TrEMBL;Acc:O22188]	metal ion binding, oxidoreductase activity, acting on paired donors, with incorporation or reduction of molecular oxygen, NAD(P)H as one donor, and incorporation of one atom of oxygen, membrane, oxidoreductase activity, iron ion binding, heme binding, indole glucosinolate metabolic process, monooxygenase activity, oxidation-reduction process, oxidoreductase activity, acting on paired donors, with…	GO:0046872, GO:0016709, GO:0016020, GO:0016491, GO:0005506, GO:0020037, GO:0042343, GO:0004497, GO:0055114, GO:0016705
AT2G23200		protein_coding	Probable receptor-like protein kinase At2g23200 [Source:UniProtKB/Swiss-Prot;Acc:O22187]	protein autophosphorylation, integral component of membrane, nucleotide binding, protein serine/threonine kinase activity, transferase activity, membrane, protein phosphorylation, protein kinase activity, ATP binding, kinase activity, vacuole, phosphorylation, plasmodesma, plasma membrane	GO:0046777, GO:0016021, GO:0000166, GO:0004674, GO:0016740, GO:0016020, GO:0006468, GO:0004672, GO:0005524, GO:0016301, GO:0005773, GO:0016310, GO:0009506, GO:0005886
AT2G23260	UGT84B1	protein_coding	UDP-glycosyltransferase 84B1 [Source:UniProtKB/Swiss-Prot;Acc:O22182]	quercetin 3-O-glucosyltransferase activity, quercetin 7-O-glucosyltransferase activity, intracellular membrane-bounded organelle, transferase activity, transferring hexosyl groups, UDP-glycosyltransferase activity, transferase activity, transferase activity, transferring glycosyl groups, indole-3-acetate beta-glucosyltransferase activity	GO:0080043, GO:0080044, GO:0043231, GO:0016758, GO:0008194, GO:0016740, GO:0016757, GO:0047215
AT2G23290	AtMYB70	protein_coding	At2g23280 [Source:UniProtKB/TrEMBL;Acc:O22179]	protein binding, sequence-specific DNA binding, DNA-binding transcription factor activity, DNA binding, nucleus, transcription regulatory region DNA binding, regulation of transcription, DNA-templated	GO:0005515, GO:0043565, GO:0003700, GO:0003677, GO:0005634, GO:0044212, GO:0006355
AT2G23300		protein_coding	Leucine-rich repeat protein kinase family protein [Source:UniProtKB/TrEMBL;Acc:O22178]	ATP binding, protein binding, protein phosphorylation, kinase activity, protein kinase activity, integral component of membrane, phosphorylation, membrane	GO:0005524, GO:0005515, GO:0006468, GO:0016301, GO:0004672, GO:0016021, GO:0016310, GO:0016020
AT2G23320	WRKY15	protein_coding	Probable WRKY transcription factor 15 [Source:UniProtKB/Swiss-Prot;Acc:O22176]	response to chitin, DNA binding, sequence-specific DNA binding, calmodulin binding, transcription regulatory region DNA binding, regulation of transcription, DNA-templated, nucleus, DNA-binding transcription factor activity, transcription, DNA-templated	GO:0010200, GO:0003677, GO:0043565, GO:0005516, GO:0044212, GO:0006355, GO:0005634, GO:0003700, GO:0006351
AT2G23321		protein_coding	unknown protein; Ha. [Source:TAIR;Acc:AT2G23321]	molecular_function, biological_process, cellular_component	GO:0003674, GO:0008150, GO:0005575
AT2G23450	WAKL14	protein_coding	Wall-associated receptor kinase-like 14 [Source:UniProtKB/Swiss-Prot;Acc:Q8RY67]	cell surface receptor signaling pathway, phosphorylation, membrane, protein phosphorylation, integral component of membrane, protein kinase activity, ATP binding, nucleotide binding, plasma membrane, kinase activity, transferase activity, protein serine/threonine kinase activity	GO:0007166, GO:0016310, GO:0016020, GO:0006468, GO:0016021, GO:0004672, GO:0005524, GO:0000166, GO:0005886, GO:0016301, GO:0016740, GO:0004674
AT2G23700		protein_coding	Uncharacterized protein At2g23700 [Source:UniProtKB/TrEMBL;Acc:O64832]
AT2G23710	NA	NA	NA	NA	NA
AT2G23770	LYK4	protein_coding	LysM domain receptor-like kinase 4 [Source:UniProtKB/Swiss-Prot;Acc:O64825]	chitin binding, transferase activity, integral component of membrane, protein kinase activity, innate immune response, membrane, cellular response to chitin, phosphorylation, protein phosphorylation, plasma membrane, cellular response to molecule of bacterial origin, defense response, ATP binding, nucleotide binding, kinase activity	GO:0008061, GO:0016740, GO:0016021, GO:0004672, GO:0045087, GO:0016020, GO:0071323, GO:0016310, GO:0006468, GO:0005886, GO:0071219, GO:0006952, GO:0005524, GO:0000166, GO:0016301
AT2G24160	NA	NA	NA	NA	NA
AT2G24170	TMN10	protein_coding	Transmembrane 9 superfamily member 10 [Source:UniProtKB/Swiss-Prot;Acc:Q8RWW1]	integral component of membrane, trans-Golgi network, membrane, endosome, endosome membrane, protein localization to membrane, Golgi membrane, Golgi apparatus	GO:0016021, GO:0005802, GO:0016020, GO:0005768, GO:0010008, GO:0072657, GO:0000139, GO:0005794
AT2G24255		protein_coding	LOW protein: F-box/kelch-repeat protein [Source:UniProtKB/TrEMBL;Acc:Q8S8L1]	biological_process	GO:0008150
AT2G24570	WRKY17	protein_coding	WRKY transcription factor 17 [Source:UniProtKB/TrEMBL;Acc:Q0WTF3]	regulation of transcription, DNA-templated, nucleus, DNA-binding transcription factor activity, DNA binding, defense response to bacterium, transcription, DNA-templated, transcription regulatory region DNA binding, calmodulin binding, response to chitin, sequence-specific DNA binding	GO:0006355, GO:0005634, GO:0003700, GO:0003677, GO:0042742, GO:0006351, GO:0044212, GO:0005516, GO:0010200, GO:0043565
AT2G24620		protein_coding	S-locus glycoprotein family protein [Source:UniProtKB/TrEMBL;Acc:Q9SJA3]	recognition of pollen	GO:0048544
AT2G24735		ncRNA	Unknown gene [Source:TAIR;Acc:AT2G24735]
AT2G24750	NA	NA	NA	NA	NA
AT2G24890	NA	NA	NA	NA	NA
AT2G25025	NA	NA	NA	NA	NA
AT2G25169		protein_coding	unknown protein; FUNCTIONS IN: molecular_function unknown; INVOLVED IN: biological_process unknown; LOCATED IN: cellular_component unknown; Ha. [Source:TAIR;Acc:AT2G25169]	membrane, integral component of membrane, biological_process, molecular_function	GO:0016020, GO:0016021, GO:0008150, GO:0003674
AT2G25460		protein_coding	CONTAINS InterPro DOMAIN/s: C2 calcium-dependent membrane targeting (InterPro:IPR000008); BEST Arabidopsis thaliana protein match is: unknown protein (TAIR:AT5G04860.1); Ha. [Source:TAIR;Acc:AT2G25460]	biological_process,	GO:0008150,
AT2G25940	ALPHA-VPE	protein_coding	Vacuolar-processing enzyme alpha-isozyme [Source:UniProtKB/Swiss-Prot;Acc:P49047]	protein storage vacuole, vacuolar protein processing, vacuole, cysteine-type endopeptidase activity, cysteine-type peptidase activity, proteolysis, peptidase activity, hydrolase activity, proteolysis involved in cellular protein catabolic process	GO:0000326, GO:0006624, GO:0005773, GO:0004197, GO:0008234, GO:0006508, GO:0008233, GO:0016787, GO:0051603
AT2G25950		protein_coding	At2g25950 [Source:UniProtKB/TrEMBL;Acc:O82808]	, biological_process	, GO:0008150
AT2G26180	IQD6	protein_coding	At2g26180 [Source:UniProtKB/TrEMBL;Acc:O64852]	nucleus, protein binding	GO:0005634, GO:0005515
AT2G26260	3BETAHSD/D2	protein_coding	3beta-hydroxysteroid-dehydrogenase/decarboxylase isoform 2 [Source:UniProtKB/Swiss-Prot;Acc:Q67ZE1]	steroid metabolic process, oxidoreductase activity, acting on the CH-OH group of donors, NAD or NADP as acceptor, oxidoreductase activity, sterol biosynthetic process, endoplasmic reticulum membrane, steroid biosynthetic process, 4alpha-carboxy-4beta-methyl-5alpha-cholesta-8-en-3beta-ol:NAD(P)+ 3-oxidoreductase (decarboxylating) activity, lipid metabolic process, sterol-4-alpha-carboxylate 3-dehy…	GO:0008202, GO:0016616, GO:0016491, GO:0016126, GO:0005789, GO:0006694, GO:0103066, GO:0006629, GO:0047012, GO:0103067, GO:0016020, GO:0003854, GO:0005783, GO:0055114, GO:0016021
AT2G26290	PBL12	protein_coding	Probable serine/threonine-protein kinase PBL12 [Source:UniProtKB/Swiss-Prot;Acc:O64842]	plasma membrane, membrane, kinase activity, phosphorylation, protein kinase activity, transferase activity, protein phosphorylation, protein serine/threonine kinase activity, ATP binding, nucleotide binding, defense response	GO:0005886, GO:0016020, GO:0016301, GO:0016310, GO:0004672, GO:0016740, GO:0006468, GO:0004674, GO:0005524, GO:0000166, GO:0006952
AT2G26360		protein_coding	Mitochondrial substrate carrier family protein [Source:UniProtKB/TrEMBL;Acc:F4IUJ2]	transmembrane transport, transmembrane transporter activity, chloroplast envelope, S-adenosyl-L-methionine transmembrane transport, S-adenosyl-L-methionine transmembrane transporter activity, integral component of membrane, mitochondrial inner membrane, membrane	GO:0055085, GO:0022857, GO:0009941, GO:1901962, GO:0000095, GO:0016021, GO:0005743, GO:0016020
AT2G26370		protein_coding	At2g26370 [Source:UniProtKB/TrEMBL;Acc:O48704]	intracellular, intracellular sterol transport	GO:0005622, GO:0032366
AT2G26480	UGT76D1	protein_coding	UDP-glycosyltransferase 76D1 [Source:UniProtKB/Swiss-Prot;Acc:O48715]	quercetin 3-O-glucosyltransferase activity, transferase activity, transferring glycosyl groups, transferase activity, transferring hexosyl groups, transferase activity, intracellular membrane-bounded organelle, UDP-glycosyltransferase activity, quercetin 7-O-glucosyltransferase activity	GO:0080043, GO:0016757, GO:0016758, GO:0016740, GO:0043231, GO:0008194, GO:0080044
AT2G26810		protein_coding	Putative methyltransferase family protein [Source:UniProtKB/TrEMBL;Acc:F4IVK3]	nucleus, transferase activity, methyltransferase activity, protein methyltransferase activity, membrane, integral component of membrane, methylation, protein methylation	GO:0005634, GO:0016740, GO:0008168, GO:0008276, GO:0016020, GO:0016021, GO:0032259, GO:0006479
AT2G26820	ATPP2-A3	protein_coding	phloem protein 2-A3 [Source:TAIR;Acc:AT2G26820]	GTP binding, nucleotide binding, carbohydrate binding	GO:0005525, GO:0000166, GO:0030246
AT2G27315		protein_coding	Protein of unknown function (DUF1278) [Source:TAIR;Acc:AT2G27315]	molecular_function, regulation of double fertilization forming a zygote and endosperm, vesicle, regulation of protein localization to cell surface, extracellular region, double fertilization forming a zygote and endosperm	GO:0003674, GO:0080155, GO:0031982, GO:2000008, GO:0005576, GO:0009567
AT2G27510	FD3	protein_coding	Ferredoxin [Source:UniProtKB/TrEMBL;Acc:A0A178VWS0]	electron transfer activity, chloroplast, iron-sulfur cluster binding, oxidation-reduction process, plastid, 2 iron, 2 sulfur cluster binding, electron transport chain, metal ion binding	GO:0009055, GO:0009507, GO:0051536, GO:0055114, GO:0009536, GO:0051537, GO:0022900, GO:0046872
AT2G27590		protein_coding	Expressed protein [Source:UniProtKB/TrEMBL;Acc:Q8VYF0]	transferase activity, methylation, methyltransferase activity	GO:0016740, GO:0032259, GO:0008168
AT2G27630		protein_coding	Ubiquitin carboxyl-terminal hydrolase-related protein [Source:UniProtKB/TrEMBL;Acc:F4IGQ2]	hydrolase activity, nucleic acid binding	GO:0016787, GO:0003676
AT2G27660		protein_coding	Cysteine/Histidine-rich C1 domain family protein [Source:UniProtKB/TrEMBL;Acc:Q9ZUW8]	cellular_component, molecular_function, biological_process	GO:0005575, GO:0003674, GO:0008150
AT2G27770		protein_coding	At2g27770 [Source:UniProtKB/TrEMBL;Acc:Q9ZUX8]
AT2G27780		protein_coding	Transcription factor IIS family protein [Source:UniProtKB/TrEMBL;Acc:Q9ZUX9]	nucleus	GO:0005634
AT2G28270		protein_coding	Cysteine/Histidine-rich C1 domain family protein [Source:UniProtKB/TrEMBL;Acc:Q9SL28]
AT2G28340	GATA13	protein_coding	Putative GATA transcription factor 13 [Source:UniProtKB/Swiss-Prot;Acc:Q9SKN6]	sequence-specific DNA binding, regulation of transcription, DNA-templated, metal ion binding, DNA binding, nucleus, DNA-binding transcription factor activity, zinc ion binding, cell differentiation	GO:0043565, GO:0006355, GO:0046872, GO:0003677, GO:0005634, GO:0003700, GO:0008270, GO:0030154
AT2G28570		protein_coding	At2g28570 [Source:UniProtKB/TrEMBL;Acc:Q9SK01]	biological_process	GO:0008150
AT2G28630	KCS12	protein_coding	3-ketoacyl-CoA synthase 12 [Source:UniProtKB/Swiss-Prot;Acc:Q9SIB2]	transferase activity, catalytic activity, transferase activity, transferring acyl groups, endoplasmic reticulum, 3-oxo-lignoceronyl-CoA synthase activity, transferase activity, transferring acyl groups other than amino-acyl groups, fatty acid biosynthetic process, membrane, 3-oxo-cerotoyl-CoA synthase activity, very-long-chain 3-ketoacyl-CoA synthase activity, 3-oxo-arachidoyl-CoA synthase activi…	GO:0016740, GO:0003824, GO:0016746, GO:0005783, GO:0102338, GO:0016747, GO:0006633, GO:0016020, GO:0102337, GO:0102756, GO:0102336
AT2G28640	ATEXO70H5	protein_coding	Exocyst subunit Exo70 family protein [Source:UniProtKB/TrEMBL;Acc:F4IIS8]	protein transport, pollen tube, exocyst, exocytosis	GO:0015031, GO:0090406, GO:0000145, GO:0006887
AT2G28710		protein_coding	At2g28710 [Source:UniProtKB/TrEMBL;Acc:Q9SI97]	regulation of transcription, DNA-templated, response to chitin, nucleic acid binding, DNA-binding transcription factor activity	GO:0006355, GO:0010200, GO:0003676, GO:0003700
AT2G28760	UXS6	protein_coding	UDP-XYL synthase 6 [Source:TAIR;Acc:AT2G28760]	D-xylose metabolic process, UDP-D-xylose biosynthetic process, NAD+ binding, peroxisome, cytoplasm, carboxy-lyase activity, , plasma membrane, UDP-glucuronate decarboxylase activity, lyase activity	GO:0042732, GO:0033320, GO:0070403, GO:0005777, GO:0005737, GO:0016831, , GO:0005886, GO:0048040, GO:0016829
AT2G28770		tRNA	pre-tRNA [Source:TAIR;Acc:AT2G28770]
AT2G28830	PUB12	protein_coding	PLANT U-BOX 12 [Source:TAIR;Acc:AT2G28830]	transferase activity, cell surface receptor signaling pathway, protein ubiquitination, protein binding, ubiquitin-protein transferase activity	GO:0016740, GO:0007166, GO:0016567, GO:0005515, GO:0004842
AT2G28940		protein_coding	At2g28940 [Source:UniProtKB/TrEMBL;Acc:O81064]	kinase activity, ATP binding, phosphorylation, peroxisome, protein kinase activity, protein phosphorylation	GO:0016301, GO:0005524, GO:0016310, GO:0005777, GO:0004672, GO:0006468
AT2G29000		protein_coding	Leucine-rich repeat protein kinase family protein [Source:UniProtKB/TrEMBL;Acc:F4IJP7]	ATP binding, integral component of membrane, protein phosphorylation, cellular_component, biological_process, membrane, kinase activity, protein kinase activity, molecular_function, phosphorylation	GO:0005524, GO:0016021, GO:0006468, GO:0005575, GO:0008150, GO:0016020, GO:0016301, GO:0004672, GO:0003674, GO:0016310
AT2G29010	NA	NA	NA	NA	NA
AT2G29065	SCL34	protein_coding	Scarecrow-like protein 34 [Source:UniProtKB/Swiss-Prot;Acc:P0C884]	regulation of transcription, DNA-templated, nucleus, response to chitin, DNA-binding transcription factor activity, sequence-specific DNA binding	GO:0006355, GO:0005634, GO:0010200, GO:0003700, GO:0043565
AT2G29240	NA	NA	NA	NA	NA
AT2G29400	TOPP1	protein_coding	Serine/threonine-protein phosphatase [Source:UniProtKB/TrEMBL;Acc:A0A178VXL8]	nucleus, metal ion binding, phosphoprotein phosphatase activity, protein dephosphorylation, cytoplasm, protein phosphatase type 1 complex, hydrolase activity, protein serine/threonine phosphatase activity	GO:0005634, GO:0046872, GO:0004721, GO:0006470, GO:0005737, GO:0000164, GO:0016787, GO:0004722
AT2G29790		protein_coding	Maternally expressed gene (MEG) family protein [Source:TAIR;Acc:AT2G29790]	, biological_process	, GO:0008150
AT2G29995	PSY3	protein_coding	Protein PSY3 [Source:UniProtKB/Swiss-Prot;Acc:Q8S8P7]	extracellular region, growth factor activity, signal transduction, biological_process	GO:0005576, GO:0008083, GO:0007165, GO:0008150
AT2G30032	NA	NA	NA	NA	NA
AT2G30040	MAPKKK14	protein_coding	Mitogen-activated protein kinase kinase kinase 14 [Source:UniProtKB/TrEMBL;Acc:O64741]	phosphorylation, signal transduction by protein phosphorylation, protein autophosphorylation, activation of protein kinase activity, integral component of membrane, nucleotide binding, protein serine/threonine kinase activity, ATP binding, regulation of mitotic cell cycle, cytoplasm, chloroplast organization, protein kinase activity, stress-activated protein kinase signaling cascade, kinase activ…	GO:0016310, GO:0023014, GO:0046777, GO:0032147, GO:0016021, GO:0000166, GO:0004674, GO:0005524, GO:0007346, GO:0005737, GO:0009658, GO:0004672, GO:0031098, GO:0016301, GO:0016020, GO:0045893, GO:0006468
AT2G30200		protein_coding	EMBRYO DEFECTIVE 3147 [Source:UniProtKB/TrEMBL;Acc:Q8RU07]	holo-[acyl-carrier-protein] synthase activity, fatty acid biosynthetic process, transmembrane transport, antibiotic metabolic process, transferase activity, peptide transmembrane transporter activity, oxidoreductase activity, iron-sulfur cluster binding, oxidation-reduction process, chloroplast stroma, mitochondrion, [acyl-carrier-protein] S-malonyltransferase activity, integral component of memb…	GO:0008897, GO:0006633, GO:0055085, GO:0016999, GO:0016740, GO:1904680, GO:0016491, GO:0051536, GO:0055114, GO:0009570, GO:0005739, GO:0004314, GO:0016021, GO:0000287, GO:0042626, GO:0003824, GO:0015833, GO:0005777, GO:0031177, GO:0016887, GO:0009507, GO:0016020, GO:0016758, GO:0005524, GO:0000166
AT2G30210	LAC3	protein_coding	Laccase-3 [Source:UniProtKB/Swiss-Prot;Acc:Q56YT0]	plasma membrane, ferroxidase activity, hydroquinone:oxygen oxidoreductase activity, metal ion binding, oxidoreductase activity, oxidizing metal ions, lignin catabolic process, oxidation-reduction process, iron ion transport, iron ion homeostasis, extracellular region, oxidoreductase activity, apoplast, copper ion binding	GO:0005886, GO:0004322, GO:0052716, GO:0046872, GO:0016722, GO:0046274, GO:0055114, GO:0006826, GO:0055072, GO:0005576, GO:0016491, GO:0048046, GO:0005507
AT2G30220		protein_coding	GDSL esterase/lipase At2g30220 [Source:UniProtKB/Swiss-Prot;Acc:O22918]	extracellular region, hydrolase activity, acting on ester bonds, lipid catabolic process, hydrolase activity, lipid metabolic process	GO:0005576, GO:0016788, GO:0016042, GO:0016787, GO:0006629
AT2G30432	TCL1	protein_coding	TCL1 [Source:UniProtKB/TrEMBL;Acc:A0A178VV20]	cell differentiation, DNA-binding transcription factor activity, multicellular organism development, regulation of trichome morphogenesis, nucleus, regulation of transcription, DNA-templated, transcription regulatory region DNA binding, sequence-specific DNA binding, DNA binding	GO:0030154, GO:0003700, GO:0007275, GO:2000039, GO:0005634, GO:0006355, GO:0044212, GO:0043565, GO:0003677
AT2G30440	TPP1	protein_coding	Thylakoidal processing peptidase 1, chloroplastic [Source:UniProtKB/Swiss-Prot;Acc:O04348]	integral component of membrane, signal peptide processing, plastid, thylakoid, thylakoid membrane organization, proteolysis, chloroplast, serine-type endopeptidase activity, membrane, integral component of plasma membrane, peptidase activity, chloroplast thylakoid, chloroplast thylakoid membrane, hydrolase activity, endopeptidase activity, serine-type peptidase activity	GO:0016021, GO:0006465, GO:0009536, GO:0009579, GO:0010027, GO:0006508, GO:0009507, GO:0004252, GO:0016020, GO:0005887, GO:0008233, GO:0009534, GO:0009535, GO:0016787, GO:0004175, GO:0008236
AT2G30750	CYP71A12	protein_coding	Cytochrome P450 71A12 [Source:UniProtKB/Swiss-Prot;Acc:O49340]	oxidoreductase activity, acting on paired donors, with incorporation or reduction of molecular oxygen, membrane, heme binding, iron ion binding, oxidoreductase activity, metal ion binding, oxidation-reduction process, integral component of membrane, monooxygenase activity	GO:0016705, GO:0016020, GO:0020037, GO:0005506, GO:0016491, GO:0046872, GO:0055114, GO:0016021, GO:0004497
AT2G30840		protein_coding	2-oxoglutarate (2OG) and Fe(II)-dependent oxygenase superfamily protein [Source:UniProtKB/TrEMBL;Acc:O80851]	dioxygenase activity, oxidoreductase activity, metal ion binding, regulation of glucosinolate biosynthetic process, oxidation-reduction process, 1-aminocyclopropane-1-carboxylate oxidase activity, glucosinolate biosynthetic process	GO:0051213, GO:0016491, GO:0046872, GO:0010439, GO:0055114, GO:0009815, GO:0019761
AT2G31210	BHLH91	protein_coding	Transcription factor bHLH91 [Source:UniProtKB/Swiss-Prot;Acc:Q8GX46]	DNA binding, pollen development, nucleus, DNA-binding transcription factor activity, protein dimerization activity, anther wall tapetum development, regulation of transcription, DNA-templated, callose deposition in cell wall	GO:0003677, GO:0009555, GO:0005634, GO:0003700, GO:0046983, GO:0048658, GO:0006355, GO:0052543
AT2G31215	BHLH138	protein_coding	Transcription factor bHLH138 [Source:UniProtKB/Swiss-Prot;Acc:F4IQQ9]	DNA-binding transcription factor activity, DNA binding, nucleus, regulation of transcription, DNA-templated, protein dimerization activity	GO:0003700, GO:0003677, GO:0005634, GO:0006355, GO:0046983
AT2G31350	GLX2-5	protein_coding	Hydroxyacylglutathione hydrolase 2, mitochondrial [Source:UniProtKB/Swiss-Prot;Acc:Q9SID3]	mitochondrion, hydrolase activity, zinc ion binding, methylglyoxal catabolic process to D-lactate via S-lactoyl-glutathione, iron ion binding, hydroxyacylglutathione hydrolase activity, metal ion binding	GO:0005739, GO:0016787, GO:0008270, GO:0019243, GO:0005506, GO:0004416, GO:0046872
AT2G31710		protein_coding	Vacuolar ATPase assembly integral membrane protein VMA21 homolog [Source:UniProtKB/TrEMBL;Acc:Q9SIN7]	membrane, endoplasmic reticulum membrane, vacuolar proton-transporting V-type ATPase complex assembly, integral component of membrane, cytoplasmic vesicle, endoplasmic reticulum, ER to Golgi transport vesicle membrane, endoplasmic reticulum-Golgi intermediate compartment membrane, vacuole	GO:0016020, GO:0005789, GO:0070072, GO:0016021, GO:0031410, GO:0005783, GO:0012507, GO:0033116, GO:0005773
AT2G31810		protein_coding	Acetolactate synthase small subunit 2, chloroplastic [Source:UniProtKB/Swiss-Prot;Acc:Q93YZ7]	peroxisome, acetolactate synthase activity, valine biosynthetic process, isoleucine biosynthetic process, cytosol, protein self-association, acetolactate synthase regulator activity, protein binding, branched-chain amino acid biosynthetic process, regulation of catalytic activity, acetolactate synthase complex, chloroplast, plastid, cellular amino acid biosynthetic process	GO:0005777, GO:0003984, GO:0009099, GO:0009097, GO:0005829, GO:0043621, GO:1990610, GO:0005515, GO:0009082, GO:0050790, GO:0005948, GO:0009507, GO:0009536, GO:0008652
AT2G31820		protein_coding	Ankyrin repeat family protein [Source:UniProtKB/TrEMBL;Acc:Q9SKB8]	integral component of membrane, protein binding, plasma membrane, membrane	GO:0016021, GO:0005515, GO:0005886, GO:0016020
AT2G32080	PURA1	protein_coding	PUR ALPHA-1 [Source:UniProtKB/TrEMBL;Acc:A0A178VXA3]	response to cadmium ion, RNA polymerase II regulatory region sequence-specific DNA binding, sequence-specific DNA binding, cytoplasm, negative regulation of transcription by RNA polymerase II, DNA-binding transcription repressor activity, RNA polymerase II-specific, double-stranded DNA binding, DNA binding, peroxisome, nucleus, mRNA binding, purine-rich negative regulatory element binding	GO:0046686, GO:0000977, GO:0043565, GO:0005737, GO:0000122, GO:0001227, GO:0003690, GO:0003677, GO:0005777, GO:0005634, GO:0003729, GO:0032422
AT2G32170		protein_coding	S-adenosyl-L-methionine-dependent methyltransferases superfamily protein [Source:UniProtKB/TrEMBL;Acc:F4IST2]	methylation, transferase activity, methyltransferase activity, S-adenosylmethionine-dependent methyltransferase activity	GO:0032259, GO:0016740, GO:0008168, GO:0008757
AT2G32220	RPL27A	protein_coding	60S ribosomal protein L27-1 [Source:UniProtKB/Swiss-Prot;Acc:Q9SKX8]	translation, structural constituent of ribosome, membrane, ribosome, endoplasmic reticulum, cytosolic large ribosomal subunit	GO:0006412, GO:0003735, GO:0016020, GO:0005840, GO:0005783, GO:0022625
AT2G32230	PRORP1	protein_coding	Proteinaceous RNase P 1, chloroplastic/mitochondrial [Source:UniProtKB/Swiss-Prot;Acc:Q66GI4]	tRNA processing, protein binding, nucleus, chloroplast, RNA phosphodiester bond hydrolysis, endonucleolytic, tRNA 5'-leader removal, mitochondrion, plastid, nucleic acid phosphodiester bond hydrolysis, ribonuclease P activity, metal ion binding, hydrolase activity, nuclease activity, RNA phosphodiester bond hydrolysis	GO:0008033, GO:0005515, GO:0005634, GO:0009507, GO:0090502, GO:0001682, GO:0005739, GO:0009536, GO:0090305, GO:0004526, GO:0046872, GO:0016787, GO:0004518, GO:0090501
AT2G32400	GLR3.7	protein_coding	Glutamate receptor 3.7 [Source:UniProtKB/Swiss-Prot;Acc:Q9SDQ4]	glutamate receptor activity, protein binding, calcium ion transport, ligand-gated ion channel activity, intracellular, ion transmembrane transport, signaling receptor activity, ionotropic glutamate receptor activity, calcium ion transmembrane transport, cellular response to amino acid stimulus, membrane, calcium channel activity, ion transport, plasmodesma, calcium-mediated signaling, integral co…	GO:0008066, GO:0005515, GO:0006816, GO:0015276, GO:0005622, GO:0034220, GO:0038023, GO:0004970, GO:0070588, GO:0071230, GO:0016020, GO:0005262, GO:0006811, GO:0009506, GO:0019722, GO:0016021, GO:0005886
AT2G32460	MYB101	protein_coding	Transcription factor MYB101 [Source:UniProtKB/Swiss-Prot;Acc:O80883]	pollen tube, positive regulation of transcription, DNA-templated, pollen development, DNA binding, regulation of gene expression, cell differentiation, regulation of leaf morphogenesis, response to gibberellin, sequence-specific DNA binding, transcription regulatory region DNA binding, pollen sperm cell differentiation, positive regulation of abscisic acid-activated signaling pathway, nucleus, DN…	GO:0090406, GO:0045893, GO:0009555, GO:0003677, GO:0010468, GO:0030154, GO:1901371, GO:0009739, GO:0043565, GO:0044212, GO:0048235, GO:0009789, GO:0005634, GO:0003700, GO:0080092, GO:0043068, GO:1990019, GO:0009740
AT2G32470		protein_coding	F-box associated ubiquitination effector family protein [Source:UniProtKB/TrEMBL;Acc:O80884]	biological_process	GO:0008150
AT2G32600		protein_coding	At2g32600/T26B15.16 [Source:UniProtKB/TrEMBL;Acc:O80897]	nucleic acid binding, spliceosomal complex assembly, U2-type prespliceosome, U2 snRNP, metal ion binding, nucleus, zinc ion binding, catalytic step 2 spliceosome	GO:0003676, GO:0000245, GO:0071004, GO:0005686, GO:0046872, GO:0005634, GO:0008270, GO:0071013
AT2G32610	CSLB1	protein_coding	Cellulose synthase-like protein B1 [Source:UniProtKB/Swiss-Prot;Acc:O80898]	cellulose biosynthetic process, transferase activity, transferring glycosyl groups, plant-type primary cell wall biogenesis, trans-Golgi network, cellulose synthase activity, cellulose synthase (UDP-forming) activity, transferase activity, cell wall organization, membrane, Golgi apparatus, plasma membrane, integral component of membrane, Golgi membrane	GO:0030244, GO:0016757, GO:0009833, GO:0005802, GO:0016759, GO:0016760, GO:0016740, GO:0071555, GO:0016020, GO:0005794, GO:0005886, GO:0016021, GO:0000139
AT2G32670	VAMP725	protein_coding	Vesicle-associated membrane protein 725 [Source:UniProtKB/Swiss-Prot;Acc:O48850]	endosome, plasma membrane, early endosome membrane, membrane, protein transport, vesicle fusion, integral component of membrane, vesicle-mediated transport, exocytosis, SNARE binding, SNAP receptor activity, SNARE complex	GO:0005768, GO:0005886, GO:0031901, GO:0016020, GO:0015031, GO:0006906, GO:0016021, GO:0016192, GO:0006887, GO:0000149, GO:0005484, GO:0031201
AT2G32698	MIR407	miRNA	MIR407; miRNA [Source:TAIR;Acc:AT2G32698]
AT2G32700	LUH	protein_coding	LEUNIG_homolog [Source:TAIR;Acc:AT2G32700]	multicellular organism development, cell differentiation, flower development, regulation of shoot apical meristem development, regulation of transcription, DNA-templated, meristem maintenance, embryo development ending in seed dormancy, response to fungus, regulation of cell wall pectin metabolic process, transcription coactivator activity, protein binding, negative regulation of response to salt…	GO:0007275, GO:0030154, GO:0009908, GO:1902183, GO:0006355, GO:0010073, GO:0009793, GO:0009620, GO:1902066, GO:0003713, GO:0005515, GO:1901001, GO:0009617, GO:0006979, GO:0006974, GO:0009944, GO:0010393, GO:0009909, GO:0009827, GO:1902074, GO:0005634, GO:0010272, GO:2000024, GO:0045995, GO:0048358, GO:0009624, GO:0009414, GO:0046898, GO:0045893, GO:0080001, GO:0009611, GO:0009733, GO:0001666, GO:…
AT2G32860	BGLU33	protein_coding	Beta-glucosidase 33 [Source:UniProtKB/Swiss-Prot;Acc:O48779]	hydrolase activity, acting on glycosyl bonds, hydrolase activity, hydrolyzing O-glycosyl compounds, scopolin beta-glucosidase activity, metabolic process, carbohydrate metabolic process, hydrolase activity, beta-glucosidase activity	GO:0016798, GO:0004553, GO:0102483, GO:0008152, GO:0005975, GO:0016787, GO:0008422
AT2G33130	RALFL18	protein_coding	Protein RALF-like 18 [Source:UniProtKB/Swiss-Prot;Acc:O49320]	plasmodesma, extracellular region, cell-cell signaling, calcium-mediated signaling, hormone activity, apoplast, intracellular	GO:0009506, GO:0005576, GO:0007267, GO:0019722, GO:0005179, GO:0048046, GO:0005622
AT2G33140		tRNA	pre-tRNA [Source:TAIR;Acc:AT2G33140]
AT2G33150	PED1	protein_coding	PKT3 [Source:UniProtKB/TrEMBL;Acc:A0A178VRP9]	catalytic activity, mitochondrion, chloroplast, peroxisome, acetyl-CoA C-acyltransferase activity, lipid metabolic process, fatty acid biosynthetic process, nucleolus, transferase activity, vacuolar membrane, jasmonic acid biosynthetic process, membrane, endoplasmic reticulum, transferase activity, transferring acyl groups other than amino-acyl groups, glyoxysome organization, glyoxysome, fatty a…	GO:0003824, GO:0005739, GO:0009507, GO:0005777, GO:0003988, GO:0006629, GO:0006633, GO:0005730, GO:0016740, GO:0005774, GO:0009695, GO:0016020, GO:0005783, GO:0016747, GO:0010111, GO:0009514, GO:0006631, GO:0016746, GO:0031408, GO:0009611, GO:0006635, GO:0009789, GO:0010124
AT2G33255		protein_coding	Haloacid dehalogenase-like hydrolase domain-containing protein At2g33255 [Source:UniProtKB/Swiss-Prot;Acc:Q8RYE9]	endoplasmic reticulum, phosphatase activity, cytosol, metal ion binding, chloroplast, dephosphorylation, hydrolase activity	GO:0005783, GO:0016791, GO:0005829, GO:0046872, GO:0009507, GO:0016311, GO:0016787
AT2G33350		protein_coding	CCT motif family protein [Source:TAIR;Acc:AT2G33350]	, regulation of flower development, biological_process, nucleus, protein binding	, GO:0009909, GO:0008150, GO:0005634, GO:0005515
AT2G33390		protein_coding	Uncharacterized protein At2g33390 [Source:UniProtKB/TrEMBL;Acc:O22789]	response to light intensity	GO:0009642
AT2G33580	LYK5	protein_coding	Protein LYK5 [Source:UniProtKB/Swiss-Prot;Acc:O22808]	nucleotide binding, plasma membrane, cellular response to chitin, innate immune response, membrane, protein binding, protein homodimerization activity, protein phosphorylation, protein kinase activity, chitin binding, ATP binding, integral component of membrane	GO:0000166, GO:0005886, GO:0071323, GO:0045087, GO:0016020, GO:0005515, GO:0042803, GO:0006468, GO:0004672, GO:0008061, GO:0005524, GO:0016021
AT2G33710		protein_coding	Integrase-type DNA-binding superfamily protein [Source:UniProtKB/TrEMBL;Acc:F4IFX1]	nucleolus, regulation of transcription, DNA-templated, response to chitin, transcription, DNA-templated, ethylene-activated signaling pathway, DNA-binding transcription factor activity, DNA binding, nucleus, protein binding	GO:0005730, GO:0006355, GO:0010200, GO:0006351, GO:0009873, GO:0003700, GO:0003677, GO:0005634, GO:0005515
AT2G33760	PCMP-H6	protein_coding	Pentatricopeptide repeat-containing protein At2g33760 [Source:UniProtKB/Swiss-Prot;Acc:P93011]	zinc ion binding, RNA modification, intracellular membrane-bounded organelle, protein binding	GO:0008270, GO:0009451, GO:0043231, GO:0005515
AT2G33770	UBC24	protein_coding	Probable ubiquitin-conjugating enzyme E2 24 [Source:UniProtKB/Swiss-Prot;Acc:Q8VY10]	cellular response to phosphate starvation, ATP binding, cellular protein catabolic process, Golgi apparatus, endoplasmic reticulum membrane, phosphate ion transport, ligase activity, nucleotide binding, protein binding, phosphate ion homeostasis, regulation of phosphate transmembrane transport, transferase activity, ubiquitin conjugating enzyme activity, membrane, endoplasmic reticulum, protein u…	GO:0016036, GO:0005524, GO:0044257, GO:0005794, GO:0005789, GO:0006817, GO:0016874, GO:0000166, GO:0005515, GO:0055062, GO:2000185, GO:0016740, GO:0061631, GO:0016020, GO:0005783, GO:0016567, GO:0000139
AT2G33780	VQ13	protein_coding	VQ motif-containing protein 13 [Source:UniProtKB/Swiss-Prot;Acc:O23660]	biological_process, nucleus	GO:0008150, GO:0005634
AT2G33860	ARF3	protein_coding	Auxin response factor 3 [Source:UniProtKB/Swiss-Prot;Acc:O23661]	nucleus, auxin metabolic process, transcription, DNA-templated, floral meristem determinacy, positive regulation of response to water deprivation, DNA binding, transcription regulatory region DNA binding, response to auxin, multicellular organism development, vegetative phase change, response to hormone, DNA-binding transcription factor activity, auxin-activated signaling pathway, abaxial cell fa…	GO:0005634, GO:0009850, GO:0006351, GO:0010582, GO:1902584, GO:0003677, GO:0044212, GO:0009733, GO:0007275, GO:0010050, GO:0009725, GO:0003700, GO:0009734, GO:0010158, GO:0006355
AT2G33900		tRNA	pre-tRNA [Source:TAIR;Acc:AT2G33900]
AT2G33930		tRNA	pre-tRNA [Source:TAIR;Acc:AT2G33930]
AT2G33950		tRNA	pre-tRNA [Source:TAIR;Acc:AT2G33950]
AT2G33970		tRNA	pre-tRNA [Source:TAIR;Acc:AT2G33970]
AT2G34230		protein_coding	Ubiquitin carboxyl-terminal hydrolase-like protein, putative (DUF627 and DUF629) [Source:UniProtKB/TrEMBL;Acc:O80772]	hydrolase activity	GO:0016787
AT2G34400	PCMP-E23	protein_coding	Pentatricopeptide repeat-containing protein At2g34400 [Source:UniProtKB/Swiss-Prot;Acc:O64705]	intracellular membrane-bounded organelle, RNA modification, protein binding	GO:0043231, GO:0009451, GO:0005515
AT2G34830	WRKY35	protein_coding	WRKY DNA-binding protein 35 [Source:TAIR;Acc:AT2G34830]	nucleus, DNA-binding transcription factor activity, sequence-specific DNA binding, embryo development ending in seed dormancy, transcription regulatory region DNA binding, regulation of transcription, DNA-templated, pollen development, transcription, DNA-templated, DNA binding	GO:0005634, GO:0003700, GO:0043565, GO:0009793, GO:0044212, GO:0006355, GO:0009555, GO:0006351, GO:0003677
AT2G34860	PSA2	protein_coding	Protein PHOTOSYSTEM I ASSEMBLY 2, chloroplastic [Source:UniProtKB/Swiss-Prot;Acc:O64750]	photosystem I assembly, thylakoid, chloroplast thylakoid, endoplasmic reticulum, megagametogenesis, metal ion binding, chloroplast, chloroplast thylakoid lumen, thylakoid membrane organization, chloroplast thylakoid membrane, plastid	GO:0048564, GO:0009579, GO:0009534, GO:0005783, GO:0009561, GO:0046872, GO:0009507, GO:0009543, GO:0010027, GO:0009535, GO:0009536
AT2G35000	ATL9	protein_coding	E3 ubiquitin-protein ligase ATL9 [Source:UniProtKB/Swiss-Prot;Acc:O64763]	defense response to fungus, protein ubiquitination, metal ion binding, membrane, response to chitin, ubiquitin-protein transferase activity, transferase activity, defense response, integral component of membrane	GO:0050832, GO:0016567, GO:0046872, GO:0016020, GO:0010200, GO:0004842, GO:0016740, GO:0006952, GO:0016021
AT2G35010	ATO1	protein_coding	TO1 [Source:UniProtKB/TrEMBL;Acc:A0A178VSZ4]	cytosol, endoplasmic reticulum, glycerol ether metabolic process, mitochondrial matrix, cell redox homeostasis, protein disulfide oxidoreductase activity, oxidoreductase activity, acting on a sulfur group of donors, disulfide as acceptor, oxidation-reduction process, cell, mitochondrion	GO:0005829, GO:0005783, GO:0006662, GO:0005759, GO:0045454, GO:0015035, GO:0016671, GO:0055114, GO:0005623, GO:0005739
AT2G35250		protein_coding	NEP-interacting protein, putative (DUF239) [Source:UniProtKB/TrEMBL;Acc:O82168]	molecular_function	GO:0003674
AT2G35350	PLL1	protein_coding	PLL1 [Source:UniProtKB/TrEMBL;Acc:A0A178VV40]	regulation of transcription, DNA-templated, metal ion binding, phospholipid binding, maintenance of meristem identity, unidimensional cell growth, protein serine/threonine phosphatase activity, meristem structural organization, hydrolase activity, multicellular organism development, plasma membrane, magnesium-dependent protein serine/threonine phosphatase activity, phosphoprotein phosphatase acti…	GO:0006355, GO:0046872, GO:0005543, GO:0010074, GO:0009826, GO:0004722, GO:0009933, GO:0016787, GO:0007275, GO:0005886, GO:0004724, GO:0004721, GO:0006470, GO:0005634, GO:0003824
AT2G35610	XEG113	protein_coding	XEG113 [Source:UniProtKB/TrEMBL;Acc:A0A178W347]	endosome, trans-Golgi network, cell wall pectin biosynthetic process, membrane, transferase activity, Golgi trans cisterna, arabinosyltransferase activity, integral component of membrane, root hair cell development, transferase activity, transferring glycosyl groups, cell wall organization, protein glycosylation, Golgi membrane, Golgi apparatus	GO:0005768, GO:0005802, GO:0052325, GO:0016020, GO:0016740, GO:0000138, GO:0052636, GO:0016021, GO:0080147, GO:0016757, GO:0071555, GO:0006486, GO:0000139, GO:0005794
AT2G35630	MOR1	protein_coding	Protein MOR1 [Source:UniProtKB/Swiss-Prot;Acc:Q94FN2]	plasmodesma, microtubule plus-end, mitotic spindle organization, phragmoplast, cell plate formation involved in plant-type cell wall biogenesis, cell cycle, centrosome, cytoskeleton, spindle, preprophase band, cytoplasm, microtubule binding, cell division, spindle pole, establishment or maintenance of microtubule cytoskeleton polarity, kinetochore, cortical microtubule cytoskeleton, centrosome du…	GO:0009506, GO:0035371, GO:0007052, GO:0009524, GO:0009920, GO:0007049, GO:0005813, GO:0005856, GO:0005819, GO:0009574, GO:0005737, GO:0008017, GO:0051301, GO:0000922, GO:0030951, GO:0000776, GO:0030981, GO:0051298, GO:0051010, GO:0000911, GO:0046785, , GO:0061863, GO:0005874, GO:0007051
AT2G35910	ATL70	protein_coding	RING-H2 finger protein ATL70 [Source:UniProtKB/Swiss-Prot;Acc:Q8RX29]	integral component of membrane, transferase activity, membrane, protein ubiquitination, metal ion binding	GO:0016021, GO:0016740, GO:0016020, GO:0016567, GO:0046872
AT2G35930	PUB23	protein_coding	E3 ubiquitin-protein ligase PUB23 [Source:UniProtKB/Swiss-Prot;Acc:Q84TG3]	protein autoubiquitination, cytoplasm, protein ubiquitination, defense response, response to water deprivation, respiratory burst involved in defense response, ubiquitin-protein transferase activity, cytosol, response to chitin, transferase activity	GO:0051865, GO:0005737, GO:0016567, GO:0006952, GO:0009414, GO:0002679, GO:0004842, GO:0005829, GO:0010200, GO:0016740
AT2G36010	E2F3	protein_coding	E2F transcription factor 3 [Source:UniProtKB/TrEMBL;Acc:F4ILT1]	cytoplasm, DNA-binding transcription factor activity, RNA polymerase II-specific, sequence-specific DNA binding, cell cycle, transcription factor binding, RNA polymerase II transcription factor complex, negative regulation of transcription by RNA polymerase II, protein binding, regulation of cell cycle, regulation of transcription, DNA-templated, DNA binding, protein dimerization activity, transc…	GO:0005737, GO:0000981, GO:0043565, GO:0007049, GO:0008134, GO:0090575, GO:0000122, GO:0005515, GO:0051726, GO:0006355, GO:0003677, GO:0046983, GO:0005667, GO:0051446, GO:0003700, GO:0045893, GO:0005634, GO:0001078, GO:0045944, GO:0001077
AT2G36020	HVA22J	protein_coding	HVA22-like protein [Source:UniProtKB/TrEMBL;Acc:Q1PEW5]	biological_process, membrane, integral component of membrane	GO:0008150, GO:0016020, GO:0016021
AT2G36040	NA	NA	NA	NA	NA
AT2G36180	CML31	protein_coding	Probable calcium-binding protein CML31 [Source:UniProtKB/Swiss-Prot;Acc:Q9SJN6]	calcium ion binding, biological_process, metal ion binding	GO:0005509, GO:0008150, GO:0046872
AT2G36210		protein_coding	SAUR-like auxin-responsive protein family [Source:UniProtKB/TrEMBL;Acc:Q8L8B9]	response to auxin, cellular_component, molecular_function	GO:0009733, GO:0005575, GO:0003674
AT2G36255		protein_coding	Putative defensin-like protein 203 [Source:UniProtKB/Swiss-Prot;Acc:Q2V424]	killing of cells of other organism, extracellular region, defense response to fungus, defense response	GO:0031640, GO:0005576, GO:0050832, GO:0006952
AT2G36270	ABI5	protein_coding	Basic-leucine zipper (bZIP) transcription factor family protein [Source:TAIR;Acc:AT2G36270]	sequence-specific DNA binding, response to water deprivation, response to cold, pollen maturation, abscisic acid-activated signaling pathway, seed development, seedling development, nucleus, transcription regulatory region DNA binding, sugar mediated signaling pathway, response to salt stress, response to abscisic acid, protein binding, seed germination, protein homodimerization activity, respons…	GO:0043565, GO:0009414, GO:0009409, GO:0010152, GO:0009738, GO:0048316, GO:0090351, GO:0005634, GO:0044212, GO:0010182, GO:0009651, GO:0009737, GO:0005515, GO:0009845, GO:0042803, GO:0009739, GO:0003677, GO:0045893, GO:0006355, GO:0003700, GO:0010200, GO:0010187
AT2G36370	FBL11	protein_coding	BTB/POZ domain-containing protein FBL11 [Source:UniProtKB/Swiss-Prot;Acc:Q8S8F2]	protein binding, protein ubiquitination	GO:0005515, GO:0016567
AT2G36400	GRF3	protein_coding	Growth-regulating factor 3 [Source:UniProtKB/Swiss-Prot;Acc:Q9SJR5]	negative regulation of cell population proliferation, root development, protein binding, transcription, DNA-templated, regulation of nematode larval development, regulation of transcription, DNA-templated, response to nematode, transcription regulatory region DNA binding, ATP binding, sequence-specific DNA binding, nucleus, developmental process	GO:0008285, GO:0048364, GO:0005515, GO:0006351, GO:0061062, GO:0006355, GO:0009624, GO:0044212, GO:0005524, GO:0043565, GO:0005634, GO:0032502
AT2G36430		protein_coding	Transmembrane protein, putative (DUF247) [Source:UniProtKB/TrEMBL;Acc:Q9SJR2]	integral component of membrane, membrane, molecular_function	GO:0016021, GO:0016020, GO:0003674
AT2G36440		protein_coding	Uncharacterized protein At2g36440 [Source:UniProtKB/TrEMBL;Acc:Q9SJR1]	biological_process	GO:0008150
AT2G36460	FBA6	protein_coding	Fructose-bisphosphate aldolase 6, cytosolic [Source:UniProtKB/Swiss-Prot;Acc:Q9SJQ9]	response to salt stress, endoplasmic reticulum, cytoplasm, membrane, copper ion binding, plasma membrane, mitochondrion, cellular response to hypoxia, catalytic activity, fructose 1,6-bisphosphate metabolic process, fructose-bisphosphate aldolase activity, lyase activity, response to cytokinin, response to cadmium ion, gluconeogenesis, nucleus, cytosol, glycolytic process, plasmodesma, protein bi…	GO:0009651, GO:0005783, GO:0005737, GO:0016020, GO:0005507, GO:0005886, GO:0005739, GO:0071456, GO:0003824, GO:0030388, GO:0004332, GO:0016829, GO:0009735, GO:0046686, GO:0006094, GO:0005634, GO:0005829, GO:0006096, GO:0009506, GO:0005515, GO:0031930
AT2G36470		protein_coding	DUF868 family protein, putative (DUF868) [Source:UniProtKB/TrEMBL;Acc:Q9SJQ8]	biological_process	GO:0008150
AT2G36680	VPS37-2	protein_coding	Vacuolar protein-sorting-associated protein 37 homolog 2 [Source:UniProtKB/Swiss-Prot;Acc:Q3EBL9]	endosome, protein targeting to membrane, endosome transport via multivesicular body sorting pathway, ubiquitin-dependent protein catabolic process via the multivesicular body sorting pathway, intracellular membrane-bounded organelle, protein transport, protein targeting to vacuole, ESCRT I complex	GO:0005768, GO:0006612, GO:0032509, GO:0043162, GO:0043231, GO:0015031, GO:0006623, GO:0000813
AT2G36690		protein_coding	2-oxoglutarate (2OG) and Fe(II)-dependent oxygenase superfamily protein [Source:UniProtKB/TrEMBL;Acc:F4INZ9]	gibberellin biosynthetic process, gibberellin metabolic process, oxidation-reduction process, response to abscisic acid, 2-oxoglutarate-dependent dioxygenase activity, dioxygenase activity, metal ion binding, oxidoreductase activity	GO:0009686, GO:0009685, GO:0055114, GO:0009737, GO:0016706, GO:0051213, GO:0046872, GO:0016491
AT2G36910	ABCB1	protein_coding	ABC transporter B family member 1 [Source:UniProtKB/Swiss-Prot;Acc:Q9ZR72]	auxin polar transport, plasmodesma, anthocyanin accumulation in tissues in response to UV light, endoplasmic reticulum, stamen development, ATP binding, auxin influx transmembrane transporter activity, auxin-activated signaling pathway, response to blue light, response to nematode, photomorphogenesis, membrane, plasma membrane, positive gravitropism, ATPase-coupled transmembrane transporter activ…	GO:0009926, GO:0009506, GO:0043481, GO:0005783, GO:0048443, GO:0005524, GO:0010328, GO:0009734, GO:0009637, GO:0009624, GO:0009640, GO:0016020, GO:0005886, GO:0009958, GO:0042626, GO:0010315, GO:0008361, GO:0016021, GO:0010329, GO:0060919, GO:0009639, GO:0016887, GO:0009733, GO:0005515, GO:0000166, GO:0055085
AT2G37120	S1FA2	protein_coding	DNA-binding protein S1FA2 [Source:UniProtKB/Swiss-Prot;Acc:Q42337]	DNA binding, membrane, nucleus, regulation of transcription, DNA-templated, integral component of membrane	GO:0003677, GO:0016020, GO:0005634, GO:0006355, GO:0016021
AT2G37440	IP5P8	protein_coding	Type I inositol polyphosphate 5-phosphatase 8 [Source:UniProtKB/Swiss-Prot;Acc:Q0WT19]	phosphatidylinositol dephosphorylation, phosphatidylinositol-3,4,5-trisphosphate 5-phosphatase activity, hydrolase activity, phosphatidylinositol-4,5-bisphosphate 5-phosphatase activity	GO:0046856, GO:0034485, GO:0016787, GO:0004439
AT2G37720	TBL15	protein_coding	Protein trichome birefringence-like 15 [Source:UniProtKB/Swiss-Prot;Acc:O80940]	Golgi apparatus, xylan biosynthetic process, integral component of membrane, acetyltransferase activity, membrane, chloroplast, carbohydrate metabolic process	GO:0005794, GO:0045492, GO:0016021, GO:0016407, GO:0016020, GO:0009507, GO:0005975
AT2G37820		protein_coding	At2g37820 [Source:UniProtKB/TrEMBL;Acc:Q6NM27]	cellular_component	GO:0005575
AT2G37920	emb1513	protein_coding	Copper ion transmembrane transporter [Source:UniProtKB/TrEMBL;Acc:Q8LG21]	integral component of membrane	GO:0016021
AT2G37975		protein_coding	At2g37975 [Source:UniProtKB/TrEMBL;Acc:Q8LG42]	integral component of Golgi membrane, endoplasmic reticulum membrane, COPII-coated ER to Golgi transport vesicle, endoplasmic reticulum to Golgi vesicle-mediated transport	GO:0030173, GO:0005789, GO:0030134, GO:0006888
AT2G37980	OFUT19	protein_coding	O-fucosyltransferase 19 [Source:UniProtKB/Swiss-Prot;Acc:Q9SH89]	integral component of membrane, cytoplasm, transferase activity, transferring glycosyl groups, membrane, transferase activity, fucose metabolic process, carbohydrate metabolic process, protein glycosylation	GO:0016021, GO:0005737, GO:0016757, GO:0016020, GO:0016740, GO:0006004, GO:0005975, GO:0006486
AT2G38025		protein_coding	At2g38025 [Source:UniProtKB/TrEMBL;Acc:Q8GYW0]	thiol-dependent ubiquitinyl hydrolase activity, thiol-dependent ubiquitin-specific protease activity, endoplasmic reticulum unfolded protein response, protein deubiquitination, GO_1904265, cytosol, hydrolase activity, ubiquitinyl hydrolase activity, ubiquitin-dependent ERAD pathway	GO:0036459, GO:0004843, GO:0030968, GO:0016579, GO:1904265, GO:0005829, GO:0016787, GO:0101005, GO:0030433
AT2G38260	NA	NA	NA	NA	NA
AT2G38270	GRXS16	protein_coding	Bifunctional monothiol glutaredoxin-S16, chloroplastic [Source:UniProtKB/Swiss-Prot;Acc:Q8H7F6]	2 iron, 2 sulfur cluster binding, electron transfer activity, hydrolase activity, metal ion binding, cell redox homeostasis, chloroplast stroma, mitochondrial matrix, electron transport chain, plastid, iron-sulfur cluster binding, oxidation-reduction process, glutathione disulfide oxidoreductase activity, cation transport, metabolic process, catalytic activity, chloroplast, cell, protein disulfid…	GO:0051537, GO:0009055, GO:0016787, GO:0046872, GO:0045454, GO:0009570, GO:0005759, GO:0022900, GO:0009536, GO:0051536, GO:0055114, GO:0015038, GO:0006812, GO:0008152, GO:0003824, GO:0009507, GO:0005623, GO:0015035, GO:0005739
AT2G38470	WRKY33	protein_coding	WRKY33 [Source:UniProtKB/TrEMBL;Acc:A0A384L4W4]	regulation of transcription, DNA-templated, response to water deprivation, transcription regulatory region DNA binding, response to cold, camalexin biosynthetic process, protein binding, defense response to bacterium, DNA binding, cellular response to heat, nucleus, defense response, positive regulation of autophagy, cellular heat acclimation, response to heat, systemic acquired resistance, DNA-b…	GO:0006355, GO:0009414, GO:0044212, GO:0009409, GO:0010120, GO:0005515, GO:0042742, GO:0003677, GO:0034605, GO:0005634, GO:0006952, GO:0010508, GO:0070370, GO:0009408, GO:0009627, GO:0003700, GO:0046872, GO:0006970, GO:0010200, GO:0050832, GO:0006351, GO:0009651, GO:0043565
AT2G38550	FAX3	protein_coding	Protein FATTY ACID EXPORT 3, chloroplastic [Source:UniProtKB/Swiss-Prot;Acc:Q9ZVH7]	chloroplast inner membrane, integral component of membrane, plastid, chloroplast envelope, mitochondrion, chloroplast membrane, biological_process, chloroplast, membrane, Golgi apparatus	GO:0009706, GO:0016021, GO:0009536, GO:0009941, GO:0005739, GO:0031969, GO:0008150, GO:0009507, GO:0016020, GO:0005794
AT2G38700	MVD1	protein_coding	Diphosphomevalonate decarboxylase [Source:UniProtKB/TrEMBL;Acc:A0A178VRG6]	carboxy-lyase activity, identical protein binding, ATP binding, steroid metabolic process, peroxisome, sterol biosynthetic process, nucleotide binding, steroid biosynthetic process, cytosol, lipid metabolic process, diphosphomevalonate decarboxylase activity, isopentenyl diphosphate biosynthetic process, mevalonate pathway, lyase activity, isoprenoid biosynthetic process	GO:0016831, GO:0042802, GO:0005524, GO:0008202, GO:0005777, GO:0016126, GO:0000166, GO:0006694, GO:0005829, GO:0006629, GO:0004163, GO:0019287, GO:0016829, GO:0008299
AT2G38940	PHT1-4	protein_coding	PHT1 [Source:UniProtKB/TrEMBL;Acc:A0A178VRB1]	inorganic phosphate transmembrane transporter activity, phosphate ion transport, integral component of membrane, membrane, protein binding, transmembrane transporter activity, plasmodesma, Golgi apparatus, transmembrane transport, nucleus, response to abscisic acid, symporter activity, plasma membrane, vacuole	GO:0005315, GO:0006817, GO:0016021, GO:0016020, GO:0005515, GO:0022857, GO:0009506, GO:0005794, GO:0055085, GO:0005634, GO:0009737, GO:0015293, GO:0005886, GO:0005773
AT2G38960	ERO2	protein_coding	Endoplasmic reticulum oxidoreductins 2 [Source:UniProtKB/TrEMBL;Acc:F4IU09]	protein disulfide oxidoreductase activity, oxidoreductase activity, oxidation-reduction process, endoplasmic reticulum, protein folding in endoplasmic reticulum, membrane, endoplasmic reticulum membrane, integral component of membrane, protein disulfide isomerase activity, oxidoreductase activity, acting on a sulfur group of donors, disulfide as acceptor	GO:0015035, GO:0016491, GO:0055114, GO:0005783, GO:0034975, GO:0016020, GO:0005789, GO:0016021, GO:0003756, GO:0016671
AT2G39200	MLO12	protein_coding	MLO-like protein [Source:UniProtKB/TrEMBL;Acc:A0A178VNS1]	leaf senescence, response to biotic stimulus, membrane, defense response, defense response to fungus, incompatible interaction, integral component of membrane, calmodulin binding, plasma membrane	GO:0010150, GO:0009607, GO:0016020, GO:0006952, GO:0009817, GO:0016021, GO:0005516, GO:0005886
AT2G39290	PGPS1	protein_coding	PGS1 [Source:UniProtKB/TrEMBL;Acc:A0A178VXZ6]	CDP-diacylglycerol-glycerol-3-phosphate 3-phosphatidyltransferase activity, chloroplast membrane, thylakoid membrane organization, lipid metabolic process, integral component of membrane, glycerophospholipid biosynthetic process, phospholipid biosynthetic process, chloroplast, phosphotransferase activity, for other substituted phosphate groups, chloroplast envelope, plastid, mitochondrion, membra…	GO:0008444, GO:0031969, GO:0010027, GO:0006629, GO:0016021, GO:0046474, GO:0008654, GO:0009507, GO:0016780, GO:0009941, GO:0009536, GO:0005739, GO:0016020, GO:0005794, GO:0016740, GO:0006655, GO:0030145
AT2G39380	ATEXO70H2	protein_coding	Exocyst subunit Exo70 family protein [Source:UniProtKB/TrEMBL;Acc:O80625]	exocyst, exocytosis, protein transport	GO:0000145, GO:0006887, GO:0015031
AT2G39410		protein_coding	Alpha/beta-Hydrolases superfamily protein [Source:UniProtKB/TrEMBL;Acc:O80628]	Golgi apparatus, acylglycerol lipase activity, endoplasmic reticulum, hydrolase activity, lipase activity, membrane	GO:0005794, GO:0047372, GO:0005783, GO:0016787, GO:0016298, GO:0016020
AT2G39415		protein_coding	Putative F-box protein At2g39415 [Source:UniProtKB/Swiss-Prot;Acc:Q3EBJ8]	molecular_function, protein binding, biological_process	GO:0003674, GO:0005515, GO:0008150
AT2G39420		protein_coding	Alpha/beta-Hydrolases superfamily protein [Source:UniProtKB/TrEMBL;Acc:Q8RXN7]	hydrolase activity, acylglycerol lipase activity, membrane, endoplasmic reticulum, lipase activity, Golgi apparatus	GO:0016787, GO:0047372, GO:0016020, GO:0005783, GO:0016298, GO:0005794
AT2G39480	ABCB6	protein_coding	ABC transporter B family member 6 [Source:UniProtKB/Swiss-Prot;Acc:Q8LPT1]	nucleus, integral component of membrane, Golgi apparatus, integral component of plasma membrane, ATP binding, plasmodesma, membrane, transmembrane transport, nucleotide binding, ATPase-coupled transmembrane transporter activity, plasma membrane, ATPase activity	GO:0005634, GO:0016021, GO:0005794, GO:0005887, GO:0005524, GO:0009506, GO:0016020, GO:0055085, GO:0000166, GO:0042626, GO:0005886, GO:0016887
AT2G39530		protein_coding	CASP-like protein 4D1 [Source:UniProtKB/Swiss-Prot;Acc:Q8GWD5]	membrane, plasma membrane, integral component of membrane, 4 iron, 4 sulfur cluster binding	GO:0016020, GO:0005886, GO:0016021, GO:0051539
AT2G39540		protein_coding	Gibberellin-regulated protein 8 [Source:UniProtKB/Swiss-Prot;Acc:O80641]	gibberellic acid mediated signaling pathway, extracellular region	GO:0009740, GO:0005576
AT2G39580		protein_coding	CONTAINS InterPro DOMAIN/s: Putative zinc-finger domain (InterPro:IPR019607); Ha. [Source:TAIR;Acc:AT2G39580]	exosome (RNase complex), protein binding, biological_process, membrane, RNA binding, integral component of membrane, molecular_function	GO:0000178, GO:0005515, GO:0008150, GO:0016020, GO:0003723, GO:0016021, GO:0003674
AT2G39880	MYB25	protein_coding	Transcription factor MYB25 [Source:UniProtKB/Swiss-Prot;Acc:O04192]	regulation of transcription, DNA-templated, DNA-binding transcription factor activity, integral component of membrane, nucleus, membrane, pollen development, DNA binding	GO:0006355, GO:0003700, GO:0016021, GO:0005634, GO:0016020, GO:0009555, GO:0003677
AT2G39885	MIR393A	miRNA	MIR393A; miRNA [Source:TAIR;Acc:AT2G39885]
AT2G40060	CLC2	protein_coding	Clathrin light chain [Source:UniProtKB/TrEMBL;Acc:A0A178W0Q3]	clathrin coat assembly, clathrin heavy chain binding, intracellular protein transport, cytoplasmic vesicle, cytoplasm, clathrin-coated pit, chloroplast envelope, cell plate, cytoplasmic vesicle membrane, protein binding, structural molecule activity, clathrin coat of coated pit, membrane, clathrin coat of trans-Golgi network vesicle, phragmoplast, identical protein binding, Golgi apparatus, vesic…	GO:0048268, GO:0032050, GO:0006886, GO:0031410, GO:0005737, GO:0005905, GO:0009941, GO:0009504, GO:0030659, GO:0005515, GO:0005198, GO:0030132, GO:0016020, GO:0030130, GO:0009524, GO:0042802, GO:0005794, GO:0016192, GO:0030125, GO:0005856, GO:0072583, GO:0005886
AT2G40113		protein_coding	Pollen Ole e 1 allergen and extensin family protein [Source:UniProtKB/TrEMBL;Acc:Q58FY6]	biological_process	GO:0008150
AT2G40170	EM6	protein_coding	Em-like protein GEA6 [Source:UniProtKB/Swiss-Prot;Acc:Q02973]	molecular_function, acquisition of desiccation tolerance in seed, response to abscisic acid, cytosol, seed development	GO:0003674, GO:0048700, GO:0009737, GO:0005829, GO:0048316
AT2G40180	PP2C5	protein_coding	PP2C-type phosphatase AP2C3 [Source:UniProtKB/TrEMBL;Acc:F6LPR7]	cation binding, hydrolase activity, phosphoprotein phosphatase activity, metal ion binding, nucleus, stomatal lineage progression, protein dephosphorylation, catalytic activity, abscisic acid-activated signaling pathway, protein serine/threonine phosphatase activity, magnesium-dependent protein serine/threonine phosphatase activity	GO:0043169, GO:0016787, GO:0004721, GO:0046872, GO:0005634, GO:0010440, GO:0006470, GO:0003824, GO:0009738, GO:0004722, GO:0004724
AT2G40230		protein_coding	HXXXD-type acyl-transferase family protein [Source:UniProtKB/TrEMBL;Acc:Q9XEF2]	transferase activity, transferase activity, transferring acyl groups other than amino-acyl groups	GO:0016740, GO:0016747
AT2G40410	CAN2	protein_coding	Staphylococcal-like nuclease CAN2 [Source:UniProtKB/Swiss-Prot;Acc:F4IH31]	nucleus, cytoplasm, DNA catabolic process, endodeoxyribonuclease activity, nuclease activity, RNA phosphodiester bond hydrolysis, endonucleolytic, hydrolase activity, endonuclease activity, , plasma membrane, nucleic acid phosphodiester bond hydrolysis, RNA catabolic process, membrane, metal ion binding, endoribonuclease activity	GO:0005634, GO:0005737, GO:0006308, GO:0004520, GO:0004518, GO:0090502, GO:0016787, GO:0004519, , GO:0005886, GO:0090305, GO:0006401, GO:0016020, GO:0046872, GO:0004521
AT2G40470	LBD15	protein_coding	LOB domain-containing protein 15 [Source:UniProtKB/Swiss-Prot;Acc:Q8L5T5]	tracheary element differentiation, transcription regulatory region DNA binding, positive regulation of gene expression, protein binding, , nucleus	GO:1905177, GO:0044212, GO:0010628, GO:0005515, , GO:0005634
AT2G40745		protein_coding	Uncharacterized protein At2g40745/T7D17.20 [Source:UniProtKB/TrEMBL;Acc:Q84X46]	cellular_component, biological_process	GO:0005575, GO:0008150
AT2G40950	BZIP17	protein_coding	bZIP transcription factor 17 [Source:UniProtKB/Swiss-Prot;Acc:O22208]	integral component of membrane, regulation of transcription, DNA-templated, hyperosmotic salinity response, nucleus, endoplasmic reticulum membrane, transcription regulatory region DNA binding, DNA-binding transcription factor activity, positive regulation of transcription, DNA-templated, positive regulation of transcription from RNA polymerase II promoter involved in unfolded protein response, p…	GO:0016021, GO:0006355, GO:0042538, GO:0005634, GO:0005789, GO:0044212, GO:0003700, GO:0045893, GO:0006990, GO:0005515, GO:0034976, GO:0005794, GO:0016020, GO:0043565, GO:0000139, GO:0005783, GO:0003677
AT2G40990	PAT02	protein_coding	S-acyltransferase [Source:UniProtKB/TrEMBL;Acc:A0A178VV26]	membrane, cytoplasmic vesicle, transferase activity, transferring acyl groups, peptidyl-L-cysteine S-palmitoylation, cytoplasmic vesicle membrane, endoplasmic reticulum, integral component of membrane, protein-cysteine S-palmitoyltransferase activity, transferase activity, palmitoyltransferase activity, protein targeting to membrane, Golgi apparatus	GO:0016020, GO:0031410, GO:0016746, GO:0018230, GO:0030659, GO:0005783, GO:0016021, GO:0019706, GO:0016740, GO:0016409, GO:0006612, GO:0005794
AT2G40995		protein_coding	Molecular chaperone Hsp40/DnaJ family protein [Source:TAIR;Acc:AT2G40995]	extracellular region, defense response, killing of cells of other organism, , defense response to fungus	GO:0005576, GO:0006952, GO:0031640, , GO:0050832
AT2G41000		protein_coding	Chaperone DnaJ-domain superfamily protein [Source:UniProtKB/TrEMBL;Acc:B3H694]	integral component of membrane, membrane	GO:0016021, GO:0016020
AT2G41010	CAMBP25	protein_coding	Calmodulin-binding protein 25 [Source:UniProtKB/Swiss-Prot;Acc:O80683]	calmodulin binding, nucleus, regulation of salicylic acid metabolic process, protein binding, response to salt stress, cellular response to hypoxia, response to water deprivation, response to osmotic stress	GO:0005516, GO:0005634, GO:0010337, GO:0005515, GO:0009651, GO:0071456, GO:0009414, GO:0006970
AT2G41020		protein_coding	WW domain-containing protein [Source:UniProtKB/TrEMBL;Acc:Q67ZZ1]	protein binding, biological_process	GO:0005515, GO:0008150
AT2G41110	CAM2	protein_coding	Calmodulin 2 [Source:UniProtKB/TrEMBL;Acc:F4IJ46]	vacuole, protein catabolic process, calcium-mediated signaling, microtubule, pollen germination, calcium ion binding, nucleus, cytoplasm, cytoskeleton, cytosol, protein binding, metal ion binding	GO:0005773, GO:0030163, GO:0019722, GO:0005874, GO:0009846, GO:0005509, GO:0005634, GO:0005737, GO:0005856, GO:0005829, GO:0005515, GO:0046872
AT2G41120		protein_coding	At2g41120 [Source:UniProtKB/TrEMBL;Acc:O80675]	biological_process	GO:0008150
AT2G41130	BHLH106	protein_coding	Transcription factor bHLH106 [Source:UniProtKB/Swiss-Prot;Acc:O80674]	DNA binding, nucleus, regulation of transcription, DNA-templated, DNA-binding transcription factor activity, hyperosmotic salinity response, chloroplast envelope, protein dimerization activity	GO:0003677, GO:0005634, GO:0006355, GO:0003700, GO:0042538, GO:0009941, GO:0046983
AT2G41310	ARR8	protein_coding	Two-component response regulator ARR8 [Source:UniProtKB/Swiss-Prot;Acc:O80365]	regulation of transcription, DNA-templated, phosphorelay signal transduction system, protein binding, cytokinin-activated signaling pathway, nucleus, circadian rhythm, phosphorelay response regulator activity, intracellular	GO:0006355, GO:0000160, GO:0005515, GO:0009736, GO:0005634, GO:0007623, GO:0000156, GO:0005622
AT2G41342		protein_coding	Putative uncharacterized protein [Source:UniProtKB/TrEMBL;Acc:Q1G3R7]	biological_process, molecular_function	GO:0008150, GO:0003674
AT2G41640		protein_coding	At2g41640/T32G6.16 [Source:UniProtKB/TrEMBL;Acc:O22225]	transferase activity, integral component of membrane, transferase activity, transferring glycosyl groups, membrane	GO:0016740, GO:0016021, GO:0016757, GO:0016020
AT2G41700	ABCA1	protein_coding	ABC transporter A family member 1 [Source:UniProtKB/Swiss-Prot;Acc:Q84M24]	transmembrane transporter activity, ATPase activity, lipid transporter activity, membrane, integral component of membrane, intracellular membrane-bounded organelle, ATP-binding cassette (ABC) transporter complex, transmembrane transport, ATPase-coupled transmembrane transporter activity, ATP binding, lipid transport, nucleotide binding, vacuolar membrane	GO:0022857, GO:0016887, GO:0005319, GO:0016020, GO:0016021, GO:0043231, GO:0043190, GO:0055085, GO:0042626, GO:0005524, GO:0006869, GO:0000166, GO:0005774
AT2G41810		protein_coding	Uncharacterized protein At2g41810 [Source:UniProtKB/TrEMBL;Acc:O22939]
AT2G42060		protein_coding	At2g42060 [Source:UniProtKB/TrEMBL;Acc:P93741]	metal ion binding, intracellular signal transduction, intracellular	GO:0046872, GO:0035556, GO:0005622
AT2G42320		protein_coding	Nucleolar protein gar2-like protein [Source:UniProtKB/TrEMBL;Acc:Q9SLC7]	, structural constituent of nuclear pore, nuclear pore inner ring, nuclear pore organization	, GO:0017056, GO:0044611, GO:0006999
AT2G43120		protein_coding	RmlC-like cupins superfamily protein [Source:TAIR;Acc:AT2G43120]	cytosol, peptidase inhibitor activity, metal ion binding, , cytoplasm, protein binding, nucleus, negative regulation of peptidase activity, defense response, defense response to bacterium, plasma membrane	GO:0005829, GO:0030414, GO:0046872, , GO:0005737, GO:0005515, GO:0005634, GO:0010466, GO:0006952, GO:0042742, GO:0005886
AT2G43210	PUX11	protein_coding	Plant UBX domain-containing protein 11 [Source:UniProtKB/Swiss-Prot;Acc:Q9ZW74]	protein binding	GO:0005515
AT2G43500		protein_coding	Plant regulator RWP-RK family protein [Source:TAIR;Acc:AT2G43500]	protein binding, transcription, DNA-templated, DNA-binding transcription factor activity, DNA binding, regulation of transcription, DNA-templated, integral component of membrane, membrane, nucleus	GO:0005515, GO:0006351, GO:0003700, GO:0003677, GO:0006355, GO:0016021, GO:0016020, GO:0005634
AT2G43510	ATTI1	protein_coding	TI1 [Source:UniProtKB/TrEMBL;Acc:A0A178VRC4]	defense response to fungus, defense response, secretory vesicle, negative regulation of endopeptidase activity, pathogenesis, extracellular region, ion channel inhibitor activity, serine-type endopeptidase inhibitor activity, sodium channel inhibitor activity, killing of cells of other organism	GO:0050832, GO:0006952, GO:0099503, GO:0010951, GO:0009405, GO:0005576, GO:0008200, GO:0004867, GO:0019871, GO:0031640
AT2G43610		protein_coding	Endochitinase At2g43610 [Source:UniProtKB/Swiss-Prot;Acc:O22842]	chitin catabolic process, chitinase activity, carbohydrate metabolic process, hydrolase activity, acting on glycosyl bonds, chitin binding, polysaccharide catabolic process, plasma membrane, defense response, metabolic process, cell wall macromolecule catabolic process, hydrolase activity	GO:0006032, GO:0004568, GO:0005975, GO:0016798, GO:0008061, GO:0000272, GO:0005886, GO:0006952, GO:0008152, GO:0016998, GO:0016787
AT2G43620		protein_coding	Endochitinase At2g43620 [Source:UniProtKB/Swiss-Prot;Acc:O22841]	secretory vesicle, carbohydrate metabolic process, chitinase activity, hydrolase activity, chitin catabolic process, hydrolase activity, acting on glycosyl bonds, apoplast, metabolic process, polysaccharide catabolic process, defense response, chitin binding, cell wall macromolecule catabolic process	GO:0099503, GO:0005975, GO:0004568, GO:0016787, GO:0006032, GO:0016798, GO:0048046, GO:0008152, GO:0000272, GO:0006952, GO:0008061, GO:0016998
AT2G44110	MLO15	protein_coding	MLO-like protein [Source:UniProtKB/TrEMBL;Acc:A0A178VQX0]	response to biotic stimulus, membrane, defense response, integral component of membrane, calmodulin binding	GO:0009607, GO:0016020, GO:0006952, GO:0016021, GO:0005516
AT2G44120		protein_coding	Ribosomal protein L30/L7 family protein [Source:UniProtKB/TrEMBL;Acc:F4IT48]	structural constituent of ribosome, cytosol, vacuole, polysomal ribosome, membrane, ribosome, chloroplast, cytosolic large ribosomal subunit, cytosolic ribosome, RNA binding, mRNA binding, nucleolus, maturation of LSU-rRNA from tricistronic rRNA transcript (SSU-rRNA, 5.8S rRNA, LSU-rRNA), plasmodesma	GO:0003735, GO:0005829, GO:0005773, GO:0042788, GO:0016020, GO:0005840, GO:0009507, GO:0022625, GO:0022626, GO:0003723, GO:0003729, GO:0005730, GO:0000463, GO:0009506
AT2G44210		protein_coding	AT2G44210 protein [Source:UniProtKB/TrEMBL;Acc:B9DGK6]
AT2G44220		protein_coding	Protein of Unknown Function (DUF239) [Source:TAIR;Acc:AT2G44220]
AT2G44340	VQ18	protein_coding	VQ motif-containing protein 18 [Source:UniProtKB/Swiss-Prot;Acc:O64868]	protein binding, nucleus, cellular response to abscisic acid stimulus, signal transduction, seedling development	GO:0005515, GO:0005634, GO:0071215, GO:0007165, GO:0090351
AT2G44350	CSY4	protein_coding	Citrate synthase 4, mitochondrial [Source:UniProtKB/Swiss-Prot;Acc:P20115]	response to cadmium ion, transferase activity, citrate (Si)-synthase activity, cytosol, tricarboxylic acid cycle, mitochondrial matrix, carbohydrate metabolic process, zinc ion binding, cell wall, mitochondrion, chloroplast, ATP binding, transferase activity, transferring acyl groups, acyl groups converted into alkyl on transfer, citrate metabolic process	GO:0046686, GO:0016740, GO:0004108, GO:0005829, GO:0006099, GO:0005759, GO:0005975, GO:0008270, GO:0005618, GO:0005739, GO:0009507, GO:0005524, GO:0046912, GO:0006101
AT2G44480	BGLU17	protein_coding	beta glucosidase 17 [Source:TAIR;Acc:AT2G44480]	hydrolase activity, hydrolyzing O-glycosyl compounds, scopolin beta-glucosidase activity, metabolic process, integral component of membrane, response to salt stress, carbohydrate metabolic process, glucosinolate catabolic process, hydrolase activity, acting on glycosyl bonds, beta-glucosidase activity, hydrolase activity, membrane	GO:0004553, GO:0102483, GO:0008152, GO:0016021, GO:0009651, GO:0005975, GO:0019762, GO:0016798, GO:0008422, GO:0016787, GO:0016020
AT2G44490	BGLU26	protein_coding	Beta-glucosidase 26, peroxisomal [Source:UniProtKB/Swiss-Prot;Acc:O64883]	defense response to fungus, incompatible interaction, thioglucosidase activity, hydrolase activity, hydrolyzing O-glycosyl compounds, defense response, indole glucosinolate catabolic process, defense response by callose deposition in cell wall, metabolic process, scopolin beta-glucosidase activity, hydrolase activity, response to salt stress, beta-glucosidase activity, defense response to bacteri…	GO:0009817, GO:0019137, GO:0004553, GO:0006952, GO:0042344, GO:0052544, GO:0008152, GO:0102483, GO:0016787, GO:0009651, GO:0008422, GO:0042742, GO:0016020, GO:0009617, GO:0016798, GO:0019760, GO:0009682, GO:0005777, GO:0009941, GO:0019762, GO:0016021, GO:0005975
AT2G44770		protein_coding	ELMO/CED-12 family protein [Source:UniProtKB/TrEMBL;Acc:O80516]
AT2G44780	NA	NA	NA	NA	NA
AT2G45000	NUP62	protein_coding	Nuclear pore complex protein NUP62 [Source:UniProtKB/Swiss-Prot;Acc:Q8L7F7]	nuclear pore, phospholipid binding, negative regulation of auxin mediated signaling pathway, nucleocytoplasmic transport, nucleus, RNA export from nucleus, mRNA transport, protein transport, structural constituent of nuclear pore, cytosol, nuclear periphery, protein binding, protein import into nucleus, nuclear pore central transport channel, nuclear envelope	GO:0005643, GO:0005543, GO:0010930, GO:0006913, GO:0005634, GO:0006405, GO:0051028, GO:0015031, GO:0017056, GO:0005829, GO:0034399, GO:0005515, GO:0006606, GO:0044613, GO:0005635
AT2G45220	PME17	protein_coding	Probable pectinesterase/pectinesterase inhibitor 17 [Source:UniProtKB/Swiss-Prot;Acc:O22149]	pectin catabolic process, membrane, cell wall organization, negative regulation of catalytic activity, hydrolase activity, aspartyl esterase activity, enzyme inhibitor activity, cell wall, response to bacterium, cell wall modification, pectinesterase inhibitor activity, extracellular region, defense response to Gram-negative bacterium, response to fungus, pectinesterase activity	GO:0045490, GO:0016020, GO:0071555, GO:0043086, GO:0016787, GO:0045330, GO:0004857, GO:0005618, GO:0009617, GO:0042545, GO:0046910, GO:0005576, GO:0050829, GO:0009620, GO:0030599
AT2G45450	ZPR1	protein_coding	Protein LITTLE ZIPPER 1 [Source:UniProtKB/Swiss-Prot;Acc:F4IG60]	protein binding, leaf shaping, adaxial/abaxial axis specification	GO:0005515, GO:0010358, GO:0009943
AT2G45880	BAM7	protein_coding	Beta-amylase 7 [Source:UniProtKB/Swiss-Prot;Acc:O80831]	metabolic process, regulation of transcription, DNA-templated, regulation of shoot system development, protein binding, carbohydrate metabolic process, nucleus, hydrolase activity, polysaccharide catabolic process, hydrolase activity, acting on glycosyl bonds, amylopectin maltohydrolase activity, cytoplasm, beta-amylase activity, DNA-binding transcription factor activity	GO:0008152, GO:0006355, GO:0048831, GO:0005515, GO:0005975, GO:0005634, GO:0016787, GO:0000272, GO:0016798, GO:0102229, GO:0005737, GO:0016161, GO:0003700
AT2G45890	ROPGEF4	protein_coding	Rop guanine nucleotide exchange factor 4 [Source:UniProtKB/Swiss-Prot;Acc:Q0WNP7]	Rho guanyl-nucleotide exchange factor activity, root hair elongation, membrane, protein binding, plasma membrane, guanyl-nucleotide exchange factor activity, defense response to fungus, incompatible interaction, secondary cell wall, plant-type cell wall organization, cytoplasm	GO:0005089, GO:0048767, GO:0016020, GO:0005515, GO:0005886, GO:0005085, GO:0009817, GO:0009531, GO:0009664, GO:0005737
AT2G46225	ABIL1	protein_coding	ABI-1-like 1 [Source:UniProtKB/TrEMBL;Acc:B3H5V3]	actin nucleation, cytoplasm, trichome morphogenesis, protein binding, cytoskeleton, SCAR complex,	GO:0045010, GO:0005737, GO:0010090, GO:0005515, GO:0005856, GO:0031209,
AT2G46255	MIR159C	miRNA	MIR159C; miRNA [Source:TAIR;Acc:AT2G46255]
AT2G46370	JAR1	protein_coding	Auxin-responsive GH3 family protein [Source:UniProtKB/TrEMBL;Acc:F4II77]	regulation of stomatal movement, ligase activity, jasmonate-amino synthetase activity, protein binding, adenylyltransferase activity, ATP binding, systemic acquired resistance, response to ozone, nucleotide binding, enzyme binding, jasmonic acid metabolic process, vacuole, regulation of response to red or far red light, induced systemic resistance, jasmonic acid mediated signaling pathway, negati…	GO:0010119, GO:0016874, GO:0080123, GO:0005515, GO:0070566, GO:0005524, GO:0009627, GO:0010193, GO:0000166, GO:0019899, GO:0009694, GO:0005773, GO:2000030, GO:0009864, GO:0031348, GO:0010224, GO:0009611, GO:0102058, GO:0045087, GO:0005737, GO:0006952, GO:2000377, GO:0018117, GO:0009640, GO:0016881, GO:0009585, GO:0071365, GO:0102057, GO:0016597, GO:0003824, GO:0102053, GO:0010046, GO:0070728, GO:…
AT2G46410	CPC	protein_coding	Transcription factor CPC [Source:UniProtKB/Swiss-Prot;Acc:O22059]	response to salicylic acid, stomatal complex formation, positive regulation of trichoblast fate specification, cell differentiation, protein binding, response to jasmonic acid, transcription regulatory region DNA binding, epidermal cell differentiation, DNA-binding transcription factor activity, DNA binding, sequence-specific DNA binding, multicellular organism development, nucleus, regulation of…	GO:0009751, GO:0010376, GO:0010063, GO:0030154, GO:0005515, GO:0009753, GO:0044212, GO:0009913, GO:0003700, GO:0003677, GO:0043565, GO:0007275, GO:0005634, GO:0006355
AT2G46430	CNGC3	protein_coding	Probable cyclic nucleotide-gated ion channel 3 [Source:UniProtKB/Swiss-Prot;Acc:Q9SKD7]	ion channel activity, ion transmembrane transport, calmodulin binding, ion transport, nucleotide binding, cGMP binding, plasma membrane, membrane, cAMP binding, integral component of membrane, transmembrane transport	GO:0005216, GO:0034220, GO:0005516, GO:0006811, GO:0000166, GO:0030553, GO:0005886, GO:0016020, GO:0030552, GO:0016021, GO:0055085
AT2G46495	ATL21A	protein_coding	Putative RING-H2 finger protein ATL21A [Source:UniProtKB/Swiss-Prot;Acc:P0CH01]	polysaccharide binding, transferase activity, metal ion binding, integral component of membrane, membrane, protein ubiquitination	GO:0030247, GO:0016740, GO:0046872, GO:0016021, GO:0016020, GO:0016567
AT2G46530	ARF11	protein_coding	Auxin response factor 11 [Source:UniProtKB/Swiss-Prot;Acc:Q9ZPY6]	DNA-binding transcription factor activity, plasmodesma, response to hormone, auxin-activated signaling pathway, nucleus, DNA binding, protein binding, transcription regulatory region DNA binding, regulation of transcription, DNA-templated	GO:0003700, GO:0009506, GO:0009725, GO:0009734, GO:0005634, GO:0003677, GO:0005515, GO:0044212, GO:0006355
AT2G46550		protein_coding	Expressed protein [Source:UniProtKB/TrEMBL;Acc:Q9ZPY4]	biological_process, membrane, integral component of membrane, molecular_function	GO:0008150, GO:0016020, GO:0016021, GO:0003674
AT2G46560		protein_coding	Transducin family protein / WD-40 repeat family protein [Source:UniProtKB/TrEMBL;Acc:F4IJ68]	cell, RAVE complex, Cul4-RING E3 ubiquitin ligase complex, vacuolar acidification, protein binding	GO:0005623, GO:0043291, GO:0080008, GO:0007035, GO:0005515
AT2G46685	MIR166A	miRNA	MIR166/MIR166A; miRNA [Source:TAIR;Acc:AT2G46685]
AT2G46735		protein_coding	At2g46730/F19D11.1 [Source:UniProtKB/TrEMBL;Acc:Q8VYU9]	cellular_component, biological_process, protein binding	GO:0005575, GO:0008150, GO:0005515
AT2G46750	GULLO2	protein_coding	L-gulonolactone oxidase 2 [Source:UniProtKB/Swiss-Prot;Acc:Q6NQ66]	FAD binding, L-gulonolactone oxidase activity, flavin adenine dinucleotide binding, L-ascorbic acid biosynthetic process, membrane, oxidoreductase activity, D-arabinono-1,4-lactone oxidase activity, oxidation-reduction process	GO:0071949, GO:0050105, GO:0050660, GO:0019853, GO:0016020, GO:0016491, GO:0003885, GO:0055114
AT2G46915		protein_coding	Protein of unknown function (DUF3754) [Source:TAIR;Acc:AT2G46915]	integral component of membrane, membrane, biological_process	GO:0016021, GO:0016020, GO:0008150
AT2G46980	ASY3	protein_coding	Meiosis-specific protein ASY3 [Source:UniProtKB/Swiss-Prot;Acc:Q0WR66]	protein binding, nucleus, regulation of synaptonemal complex assembly, chromosome, nucleolus, meiotic cell cycle	GO:0005515, GO:0005634, GO:0090173, GO:0005694, GO:0005730, GO:0051321
AT2G47010		protein_coding	At2g47010/F14M4.16 [Source:UniProtKB/TrEMBL;Acc:Q944A3]	phosphorylation, kinase activity	GO:0016310, GO:0016301
AT2G47140	SDR3B	protein_coding	Short-chain dehydrogenase reductase 3b [Source:UniProtKB/Swiss-Prot;Acc:Q94K41]	lactate oxidation, monosaccharide metabolic process, catalytic activity, oxidation-reduction process, lyase activity, hydrolase activity, isomerase activity, monosaccharide binding, iron-sulfur cluster binding, oxidoreductase activity	GO:0019516, GO:0005996, GO:0003824, GO:0055114, GO:0016829, GO:0016787, GO:0016853, GO:0048029, GO:0051536, GO:0016491
AT2G47150		protein_coding	NAD(P)-binding Rossmann-fold superfamily protein [Source:UniProtKB/TrEMBL;Acc:O80711]
AT2G47240	LACS1	protein_coding	Long chain acyl-CoA synthetase 1 [Source:UniProtKB/Swiss-Prot;Acc:O22898]	lipid metabolic process, endoplasmic reticulum, wax biosynthetic process, catalytic activity, decanoate-CoA ligase activity, long-chain fatty acid-CoA ligase activity, ligase activity, acyl-CoA ligase activity, long-chain fatty acid metabolic process, nucleotide binding, ATP binding, cutin biosynthetic process, fatty acid metabolic process, very long-chain fatty acid-CoA ligase activity	GO:0006629, GO:0005783, GO:0010025, GO:0003824, GO:0102391, GO:0004467, GO:0016874, GO:0003996, GO:0001676, GO:0000166, GO:0005524, GO:0010143, GO:0006631, GO:0031957
AT2G47260	WRKY23	protein_coding	WRKY transcription factor 23 [Source:UniProtKB/Swiss-Prot;Acc:O22900]	response to nematode, sequence-specific DNA binding, DNA-binding transcription factor activity, protein localization involved in auxin polar transport, DNA binding, transcription regulatory region DNA binding, nucleus, regulation of transcription, DNA-templated, response to auxin	GO:0009624, GO:0043565, GO:0003700, GO:1901703, GO:0003677, GO:0044212, GO:0005634, GO:0006355, GO:0009733
AT2G47640		protein_coding	Putative small nuclear ribonucleoprotein D2 [Source:UniProtKB/TrEMBL;Acc:Q8RUH0]	nucleus, U1 snRNP, RNA splicing, small nuclear ribonucleoprotein complex, U2 snRNP, U5 snRNP, U4/U6 x U5 tri-snRNP complex, mRNA processing, catalytic step 2 spliceosome, precatalytic spliceosome, cytosol, nucleolus, molecular_function, spliceosomal snRNP assembly	GO:0005634, GO:0005685, GO:0008380, GO:0030532, GO:0005686, GO:0005682, GO:0046540, GO:0006397, GO:0071013, GO:0071011, GO:0005829, GO:0005730, GO:0003674, GO:0000387
AT2G47810	NFYB5	protein_coding	NF-YB5 [Source:UniProtKB/TrEMBL;Acc:A0A178VUG0]	protein binding, nucleus, DNA binding, regulation of transcription, DNA-templated, sequence-specific DNA binding, DNA-binding transcription factor activity, positive regulation of transcription, DNA-templated, protein heterodimerization activity	GO:0005515, GO:0005634, GO:0003677, GO:0006355, GO:0043565, GO:0003700, GO:0045893, GO:0046982
AT2G47820		protein_coding	Arginine-glutamic acid dipeptide repeat protein [Source:UniProtKB/TrEMBL;Acc:Q8GZA1]	biological_process, nucleus, DNA binding, RNA polymerase II transcription factor binding, transcription corepressor activity, negative regulation of nucleic acid-templated transcription	GO:0008150, GO:0005634, GO:0003677, GO:0001085, GO:0003714, GO:1903507
AT2G47860		protein_coding	Phototropic-responsive NPH3 family protein [Source:UniProtKB/TrEMBL;Acc:F4IM54]	pollen germination, protein ubiquitination, , protein binding, plasma membrane	GO:0009846, GO:0016567, , GO:0005515, GO:0005886
AT3G01080	WRKY58	protein_coding	WRKY DNA-binding protein 58 [Source:UniProtKB/TrEMBL;Acc:A0A1I9LLS8]	regulation of defense response, nucleus, sequence-specific DNA binding, DNA binding, DNA-binding transcription factor activity, regulation of transcription, DNA-templated, transcription, DNA-templated	GO:0031347, GO:0005634, GO:0043565, GO:0003677, GO:0003700, GO:0006355, GO:0006351
AT3G01380		protein_coding	Sulfatase and phosphatidylinositolglycan class N domain-containing protein [Source:UniProtKB/TrEMBL;Acc:A0A1I9LQ21]	membrane, endoplasmic reticulum, transferase activity, mannose-ethanolamine phosphotransferase activity, catalytic activity, GPI anchor biosynthetic process, integral component of membrane, endoplasmic reticulum membrane, sulfuric ester hydrolase activity	GO:0016020, GO:0005783, GO:0016740, GO:0051377, GO:0003824, GO:0006506, GO:0016021, GO:0005789, GO:0008484
AT3G01460	MBD9	protein_coding	MBD9 [Source:UniProtKB/TrEMBL;Acc:A0A178VJY9]	plasmodesma, histone H3 acetylation, methyl-CpG binding, photoperiodism, flowering, metal ion binding, regulation of transcription, DNA-templated, protein binding, histone acetylation, nucleus, transferase activity, secondary shoot formation, histone acetyltransferase activity, histone binding, histone H4 acetylation, DNA binding	GO:0009506, GO:0043966, GO:0008327, GO:0048573, GO:0046872, GO:0006355, GO:0005515, GO:0016573, GO:0005634, GO:0016740, GO:0010223, GO:0004402, GO:0042393, GO:0043967, GO:0003677
AT3G01600	anac044	protein_coding	NAC domain containing protein 44 [Source:UniProtKB/TrEMBL;Acc:F4J4R5]	DNA-binding transcription factor activity, transcription regulatory region DNA binding, nucleus, regulation of transcription, DNA-templated, DNA binding	GO:0003700, GO:0044212, GO:0005634, GO:0006355, GO:0003677
AT3G01720	SERGT1	protein_coding	Peptidyl serine alpha-galactosyltransferase [Source:UniProtKB/Swiss-Prot;Acc:Q8VYF9]	transferase activity, endoplasmic reticulum membrane, integral component of membrane, transferase activity, transferring glycosyl groups, endoplasmic reticulum, membrane, biological_process	GO:0016740, GO:0005789, GO:0016021, GO:0016757, GO:0005783, GO:0016020, GO:0008150
AT3G01730		protein_coding	F28J7.6 protein [Source:UniProtKB/TrEMBL;Acc:Q9S7S5]	anchored component of membrane, integral component of membrane, root hair elongation, molecular_function, membrane	GO:0031225, GO:0016021, GO:0048767, GO:0003674, GO:0016020
AT3G01770	GTE11	protein_coding	Transcription factor GTE11 [Source:UniProtKB/Swiss-Prot;Acc:Q93ZB7]	response to abscisic acid, protein binding, positive regulation of transcription, DNA-templated, nucleus	GO:0009737, GO:0005515, GO:0045893, GO:0005634
AT3G01820		protein_coding	Probable adenylate kinase 7, mitochondrial [Source:UniProtKB/Swiss-Prot;Acc:Q8L7W7]	nucleobase-containing compound kinase activity, kinase activity, nucleoside monophosphate phosphorylation, transferase activity, phosphorylation, nucleobase-containing compound metabolic process, adenylate kinase activity, ATP binding, nucleotide binding, mitochondrion	GO:0019205, GO:0016301, GO:0046940, GO:0016740, GO:0016310, GO:0006139, GO:0004017, GO:0005524, GO:0000166, GO:0005739
AT3G01830	CML40	protein_coding	Probable calcium-binding protein CML40 [Source:UniProtKB/Swiss-Prot;Acc:Q9SGI8]	metal ion binding, , calcium ion binding, biological_process	GO:0046872, , GO:0005509, GO:0008150
AT3G01960		protein_coding	At3g01960 [Source:UniProtKB/TrEMBL;Acc:Q9S839]	biological_process, cellular_component	GO:0008150, GO:0005575
AT3G02010	PCMP-H36	protein_coding	Putative pentatricopeptide repeat-containing protein At2g01510 [Source:UniProtKB/Swiss-Prot;Acc:Q9S7F4]	intracellular membrane-bounded organelle, protein binding, RNA modification, zinc ion binding	GO:0043231, GO:0005515, GO:0009451, GO:0008270
AT3G02230	RGP1	protein_coding	RGP1 [Source:UniProtKB/TrEMBL;Acc:A0A178VK37]	cytosolic ribosome, intramolecular transferase activity, Golgi apparatus, cytoplasm, cell wall organization, structural constituent of ribosome, pollen development, vacuolar membrane, plant-type cell wall organization or biogenesis, polysomal ribosome, isomerase activity, protein binding, cell wall, response to salt stress, cytosol, cellulose synthase (UDP-forming) activity, UDP-arabinopyranose m…	GO:0022626, GO:0016866, GO:0005794, GO:0005737, GO:0071555, GO:0003735, GO:0009555, GO:0005774, GO:0071669, GO:0042788, GO:0016853, GO:0005515, GO:0005618, GO:0009651, GO:0005829, GO:0016760, GO:0052691, GO:0000138, GO:0033356, GO:0009832, GO:0005795
AT3G02430	DMP5	protein_coding	Protein DMP5 [Source:UniProtKB/Swiss-Prot;Acc:Q9M897]	membrane, endoplasmic reticulum, endomembrane system organization, endoplasmic reticulum membrane, integral component of membrane	GO:0016020, GO:0005783, GO:0010256, GO:0005789, GO:0016021
AT3G02520	GRF7	protein_coding	14-3-3-like protein GF14 nu [Source:UniProtKB/Swiss-Prot;Acc:Q96300]	plasmodesma, protein binding, chloroplast, cytoplasm, protein domain specific binding, plasma membrane, Golgi apparatus, cytosol, nucleus	GO:0009506, GO:0005515, GO:0009507, GO:0005737, GO:0019904, GO:0005886, GO:0005794, GO:0005829, GO:0005634
AT3G02780	IPP2	protein_coding	Isopentenyl-diphosphate Delta-isomerase II, chloroplastic [Source:UniProtKB/Swiss-Prot;Acc:Q42553]	photosynthesis, isoprenoid biosynthetic process, isopentenyl-diphosphate delta-isomerase activity, isopentenyl diphosphate biosynthetic process, cytosol, chloroplast, isomerase activity, dimethylallyl diphosphate biosynthetic process, flower development, metal ion binding, mitochondrion, hydrolase activity, plastid, cytoplasm, chlorophyll biosynthetic process	GO:0015979, GO:0008299, GO:0004452, GO:0009240, GO:0005829, GO:0009507, GO:0016853, GO:0050992, GO:0009908, GO:0046872, GO:0005739, GO:0016787, GO:0009536, GO:0005737, GO:0015995
AT3G02880		protein_coding	Probable inactive receptor kinase At3g02880 [Source:UniProtKB/Swiss-Prot;Acc:Q9M8T0]	ATP binding, membrane, cell wall, anchored component of plasma membrane, kinase activity, cytosol, plasma membrane, plant-type cell wall, nucleotide binding, protein kinase activity, integral component of membrane, phosphorylation, response to abscisic acid, protein binding, plasmodesma, protein phosphorylation	GO:0005524, GO:0016020, GO:0005618, GO:0046658, GO:0016301, GO:0005829, GO:0005886, GO:0009505, GO:0000166, GO:0004672, GO:0016021, GO:0016310, GO:0009737, GO:0005515, GO:0009506, GO:0006468
AT3G02885	GASA5	protein_coding	Gibberellin-regulated protein 5 [Source:UniProtKB/Swiss-Prot;Acc:Q84J95]	heat acclimation, extracellular region, plasmodesma, cell wall, response to heat, , gibberellic acid mediated signaling pathway, response to salicylic acid	GO:0010286, GO:0005576, GO:0009506, GO:0005618, GO:0009408, , GO:0009740, GO:0009751
AT3G02930		protein_coding	WEB family protein At3g02930, chloroplastic [Source:UniProtKB/Swiss-Prot;Acc:Q9M8T5]	endoplasmic reticulum, microtubule associated complex, chloroplast, , reciprocal meiotic recombination, plastid	GO:0005783, GO:0005875, GO:0009507, , GO:0007131, GO:0009536
AT3G03560		protein_coding	unknown protein; LOCATED IN: plasma membrane; EXPRESSED IN: 22 plant structures; EXPRESSED DURING: 13 growth stages; BEST Arabidopsis thaliana protein match is: unknown protein (TAIR:AT5G23490.1); Ha. [Source:TAIR;Acc:AT3G03560]	cytosol, plasma membrane	GO:0005829, GO:0005886
AT3G03570		protein_coding	Signal transducer, putative (DUF3550/UPF0682) [Source:UniProtKB/TrEMBL;Acc:F4J153]	nucleus, cytosol, transcription, DNA-templated, negative regulation of nucleic acid-templated transcription, transcription corepressor activity	GO:0005634, GO:0005829, GO:0006351, GO:1903507, GO:0003714
AT3G03670	PER28	protein_coding	Peroxidase 28 [Source:UniProtKB/Swiss-Prot;Acc:Q9SS67]	extracellular region, metal ion binding, oxidation-reduction process, response to oxidative stress, cellular response to hypoxia, hydrogen peroxide catabolic process, cellular oxidant detoxification, plant-type cell wall, oxidoreductase activity, plasmodesma, heme binding, peroxidase activity	GO:0005576, GO:0046872, GO:0055114, GO:0006979, GO:0071456, GO:0042744, GO:0098869, GO:0009505, GO:0016491, GO:0009506, GO:0020037, GO:0004601
AT3G03680		protein_coding	C2 calcium/lipid-binding plant phosphoribosyltransferase family protein [Source:UniProtKB/TrEMBL;Acc:Q9SS68]	transferase activity, transferase activity, transferring glycosyl groups, membrane, vesicle, integral component of membrane, biological_process	GO:0016740, GO:0016757, GO:0016020, GO:0031982, GO:0016021, GO:0008150
AT3G03710	PNP1	protein_coding	Polyribonucleotide nucleotidyltransferase 1, chloroplastic [Source:UniProtKB/Swiss-Prot;Acc:Q8GZQ3]	carotene biosynthetic process, polyribonucleotide nucleotidyltransferase activity, chloroplast stroma, exonuclease activity, RNA phosphodiester bond hydrolysis, exonucleolytic, nucleic acid phosphodiester bond hydrolysis, chlorophyll biosynthetic process, RNA processing, cytosol, chloroplast, RNA catabolic process, tRNA processing, chloroplast RNA processing, nuclease activity, mitochondrial RNA …	GO:0016120, GO:0004654, GO:0009570, GO:0004527, GO:0090503, GO:0090305, GO:0015995, GO:0006396, GO:0005829, GO:0009507, GO:0006401, GO:0008033, GO:0031425, GO:0004518, GO:0000965, GO:0016036, GO:0000957, GO:0006364, GO:0016787, GO:0003676, GO:0016740, GO:0000958, GO:0003723, GO:0006397, GO:0016779, GO:0016123, GO:0000175, GO:0009536, GO:0010323, GO:0006402, GO:0005739, GO:0000963
AT3G03855	NA	NA	NA	NA	NA
AT3G04270		protein_coding	Two-component response regulator ARR22-like protein [Source:UniProtKB/TrEMBL;Acc:F4J3M3]	cellular_component, phosphorelay signal transduction system, biological_process, molecular_function, intracellular	GO:0005575, GO:0000160, GO:0008150, GO:0003674, GO:0005622
AT3G04360		protein_coding	Calcium-dependent lipid-binding (CaLB domain) family protein [Source:UniProtKB/TrEMBL;Acc:F4J3N4]	membrane, integral component of membrane	GO:0016020, GO:0016021
AT3G04500		protein_coding	Putative RRM-containing protein [Source:UniProtKB/TrEMBL;Acc:Q9M837]	RNA binding, commitment complex, mRNA splicing, via spliceosome, , snRNA binding, mRNA binding, nucleic acid binding	GO:0003723, GO:0000243, GO:0000398, , GO:0017069, GO:0003729, GO:0003676
AT3G04735	RALFL21	protein_coding	Protein RALF-like 21 [Source:UniProtKB/Swiss-Prot;Acc:A8MRF9]	calcium-mediated signaling, intracellular, hormone activity, extracellular region, apoplast, cell-cell signaling	GO:0019722, GO:0005622, GO:0005179, GO:0005576, GO:0048046, GO:0007267
AT3G04740	MED14	protein_coding	Mediator of RNA polymerase II transcription subunit 14 [Source:UniProtKB/Swiss-Prot;Acc:Q9SR02]	cold acclimation, regulation of growth, multicellular organism development, core mediator complex, nucleus, plasmodesma, protein binding, transcription coregulator activity, systemic acquired resistance, positive regulation of cell population proliferation, mediator complex, regulation of transcription by RNA polymerase II	GO:0009631, GO:0040008, GO:0007275, GO:0070847, GO:0005634, GO:0009506, GO:0005515, GO:0003712, GO:0009627, GO:0008284, GO:0016592, GO:0006357
AT3G04770	RPSAb	protein_coding	40S ribosomal protein SA [Source:UniProtKB/TrEMBL;Acc:F4J4W3]	endonucleolytic cleavage in ITS1 to separate SSU-rRNA from 5.8S rRNA and LSU-rRNA from tricistronic rRNA transcript (SSU-rRNA, 5.8S rRNA, LSU-rRNA), ribosomal small subunit assembly, membrane, structural constituent of ribosome, cytoplasmic translation, cytoplasm, rRNA export from nucleus, cytosolic small ribosomal subunit, translation, ribosome, chloroplast, endonucleolytic cleavage to generate …	GO:0000447, GO:0000028, GO:0016020, GO:0003735, GO:0002181, GO:0005737, GO:0006407, GO:0022627, GO:0006412, GO:0005840, GO:0009507, GO:0000461, GO:0015935, GO:0022626, GO:0042788
AT3G05320	OFUT23	protein_coding	O-fucosyltransferase 23 [Source:UniProtKB/Swiss-Prot;Acc:Q9MA87]	membrane, pollination, integral component of membrane, transferase activity, transferring glycosyl groups, protein glycosylation, transferase activity, carbohydrate metabolic process, fucose metabolic process	GO:0016020, GO:0009856, GO:0016021, GO:0016757, GO:0006486, GO:0016740, GO:0005975, GO:0006004
AT3G05690	UNE8	protein_coding	Nuclear factor Y, subunit A2 [Source:UniProtKB/TrEMBL;Acc:A0A1I9LSX7]	DNA binding, double fertilization forming a zygote and endosperm, RNA polymerase II cis-regulatory region sequence-specific DNA binding, regulation of transcription, DNA-templated, CCAAT-binding factor complex, nucleus, DNA-binding transcription factor activity	GO:0003677, GO:0009567, GO:0000978, GO:0006355, GO:0016602, GO:0005634, GO:0003700
AT3G05810		protein_coding	IGR motif protein [Source:UniProtKB/TrEMBL;Acc:Q8LC40]	proteolysis, aminopeptidase activity, biological_process	GO:0006508, GO:0004177, GO:0008150
AT3G06140	LUL4	protein_coding	Probable E3 ubiquitin-protein ligase LUL4 [Source:UniProtKB/Swiss-Prot;Acc:Q8LA32]	transferase activity, ubiquitin-protein transferase activity, metal ion binding, protein ubiquitination, ubiquitin protein ligase activity	GO:0016740, GO:0004842, GO:0046872, GO:0016567, GO:0061630
AT3G06142	NA	NA	NA	NA	NA
AT3G06230	ATMKK8	protein_coding	MAP kinase kinase 8 [Source:TAIR;Acc:AT3G06230]	phosphorylation, regulation of mitotic cell cycle, protein phosphorylation, stress-activated protein kinase signaling cascade, protein serine/threonine kinase activity, activation of protein kinase activity, kinase activity, protein kinase activity, MAP kinase kinase activity, MAPK cascade, activation of MAPK activity, nucleotide binding, signal transduction by protein phosphorylation, ATP bindin…	GO:0016310, GO:0007346, GO:0006468, GO:0031098, GO:0004674, GO:0032147, GO:0016301, GO:0004672, GO:0004708, GO:0000165, GO:0000187, GO:0000166, GO:0023014, GO:0005524, GO:0005737, GO:0016740
AT3G06370	NHX4	protein_coding	NHX4 [Source:UniProtKB/TrEMBL;Acc:A0A384KPV5]	transmembrane transport, vacuolar membrane, ion transport, cell, plasma membrane, antiporter activity, sodium ion transmembrane transport, sodium ion transport, potassium ion homeostasis, anion transmembrane transport, membrane, proton transmembrane transport, solute:proton antiporter activity, potassium ion transmembrane transport, regulation of intracellular pH, sodium:proton antiporter activit…	GO:0055085, GO:0005774, GO:0006811, GO:0005623, GO:0005886, GO:0015297, GO:0035725, GO:0006814, GO:0055075, GO:0098656, GO:0016020, GO:1902600, GO:0015299, GO:0071805, GO:0051453, GO:0015385, GO:0009651, GO:0006885, GO:0016021, GO:0006812, GO:0015386, GO:0005773, GO:0098719
AT3G06380	TULP9	protein_coding	Tubby-like F-box protein 9 [Source:UniProtKB/Swiss-Prot;Acc:Q9SQU1]	protein binding, phosphatidylinositol binding, protein localization to cilium, transcription regulatory region DNA binding, protein ubiquitination, cilium, , DNA-binding transcription factor activity, regulation of transcription, DNA-templated, plasma membrane, abscisic acid-activated signaling pathway, response to fungus	GO:0005515, GO:0035091, GO:0061512, GO:0044212, GO:0016567, GO:0005929, , GO:0003700, GO:0006355, GO:0005886, GO:0009738, GO:0009620
AT3G06483	PDK	protein_coding	[Pyruvate dehydrogenase (acetyl-transferring)] kinase, mitochondrial [Source:UniProtKB/Swiss-Prot;Acc:Q9SBJ1]	ATP binding, histidine phosphotransfer kinase activity, mitochondrion, mitochondrial matrix, nucleotide binding, kinase activity, protein autophosphorylation, phosphorylation, protein homodimerization activity, protein phosphorylation, cytosol, negative regulation of pyruvate dehydrogenase activity, transferase activity, transferring phosphorus-containing groups, protein serine/threonine kinase a…	GO:0005524, GO:0009927, GO:0005739, GO:0005759, GO:0000166, GO:0016301, GO:0046777, GO:0016310, GO:0042803, GO:0006468, GO:0005829, GO:1904183, GO:0016772, GO:0004674, GO:0016740, GO:0042593, GO:0004740, GO:0004672
AT3G06490	MYB108	protein_coding	Transcription factor MYB108 [Source:UniProtKB/Swiss-Prot;Acc:Q9LDE1]	defense response, response to salt stress, response to jasmonic acid, sequence-specific DNA binding, transcription regulatory region DNA binding, response to ethylene, regulation of transcription, DNA-templated, response to fungus, nucleus, positive regulation of anther dehiscence, DNA binding, response to abscisic acid, DNA-binding transcription factor activity	GO:0006952, GO:0009651, GO:0009753, GO:0043565, GO:0044212, GO:0009723, GO:0006355, GO:0009620, GO:0005634, GO:0120195, GO:0003677, GO:0009737, GO:0003700
AT3G07000		protein_coding	At3g07000 [Source:UniProtKB/TrEMBL;Acc:Q9M8Z9]
AT3G07005	LCR43	protein_coding	LCR43 [Source:UniProtKB/TrEMBL;Acc:A0A178VJQ8]	defense response, defense response to fungus, extracellular region, killing of cells of other organism	GO:0006952, GO:0050832, GO:0005576, GO:0031640
AT3G07040	RPM1	protein_coding	Disease resistance protein RPM1 [Source:UniProtKB/Swiss-Prot;Acc:Q39214]	extrinsic component of plasma membrane, membrane, protein binding, plant-type hypersensitive response, ADP binding, plasma membrane, ATP binding, nucleotide binding, defense response, endomembrane system	GO:0019897, GO:0016020, GO:0005515, GO:0009626, GO:0043531, GO:0005886, GO:0005524, GO:0000166, GO:0006952, GO:0012505
AT3G07250		protein_coding	RNA-binding (RRM-RBD-RNP motif) domain nuclear transport factor 2 family protein [Source:UniProtKB/TrEMBL;Acc:F4JED3]	nucleic acid binding, ribonucleoprotein complex, plasmodesma, RNA binding, mRNA binding, cytosol	GO:0003676, GO:1990904, GO:0009506, GO:0003723, GO:0003729, GO:0005829
AT3G07260	FHA1	protein_coding	FHA domain-containing protein FHA1 [Source:UniProtKB/Swiss-Prot;Acc:Q9SFV6]	nucleus, multicellular organism development, molecular_function, protein binding	GO:0005634, GO:0007275, GO:0003674, GO:0005515
AT3G07380		protein_coding	F21O3.9 protein [Source:UniProtKB/TrEMBL;Acc:Q9SRS8]	biological_process, transferase activity, transferase activity, transferring glycosyl groups	GO:0008150, GO:0016740, GO:0016757
AT3G07390	AIR12	protein_coding	AIR12 [Source:UniProtKB/TrEMBL;Acc:A0A178VEI7]	auxin-activated signaling pathway, oxidation-reduction process, anchored component of membrane, membrane, plasma membrane, , metal ion binding	GO:0009734, GO:0055114, GO:0031225, GO:0016020, GO:0005886, , GO:0046872
AT3G07610	IBM1	protein_coding	Transcription factor jumonji (JmjC) domain-containing protein [Source:UniProtKB/TrEMBL;Acc:F4JFK4]	regulation of gene expression, transcription regulatory region sequence-specific DNA binding, production of siRNA involved in chromatin silencing by small RNA, RNA-directed DNA methylation, nucleus, metal ion binding, DNA methylation on cytosine, chromatin, dioxygenase activity, chromatin organization, flower development, oxidoreductase activity, , leaf development, oxidation-reduction process, r…	GO:0010468, GO:0000976, GO:0070919, GO:0080188, GO:0005634, GO:0046872, GO:0032776, GO:0000785, GO:0051213, GO:0006325, GO:0009908, GO:0016491, , GO:0048366, GO:0055114, GO:0006355, GO:0031490, GO:0032454, GO:0060969, GO:0033169, GO:0009555
AT3G07960	PIP5K6	protein_coding	PIP5K6 [Source:UniProtKB/TrEMBL;Acc:A0A384KKN2]	phosphatidylinositol metabolic process, ATP binding, clathrin-dependent endocytosis, apical plasma membrane, nucleotide binding, phosphatidylinositol phosphate kinase activity, kinase activity, 1-phosphatidylinositol-4-phosphate 5-kinase activity, pollen tube, phosphorylation, phosphatidylinositol phosphorylation, transferase activity	GO:0046488, GO:0005524, GO:0072583, GO:0016324, GO:0000166, GO:0016307, GO:0016301, GO:0016308, GO:0090406, GO:0016310, GO:0046854, GO:0016740
AT3G07970	QRT2	protein_coding	Polygalacturonase QRT2 [Source:UniProtKB/Swiss-Prot;Acc:Q9SFB7]	hydrolase activity, pectin catabolic process, fruit dehiscence, cell wall, extracellular region, carbohydrate metabolic process, cell wall modification involved in abscission, cell wall organization, hydrolase activity, acting on glycosyl bonds, metabolic process, pollen sperm cell differentiation, polygalacturonase activity, anther dehiscence	GO:0016787, GO:0045490, GO:0010047, GO:0005618, GO:0005576, GO:0005975, GO:0009830, GO:0071555, GO:0016798, GO:0008152, GO:0048235, GO:0004650, GO:0009901
AT3G08590		protein_coding	IPGAM2 [Source:UniProtKB/TrEMBL;Acc:A0A384KAQ5]	isomerase activity, manganese ion binding, pollen development, catalytic activity, stomatal movement, phosphoglycerate mutase activity, plasmodesma, cytoplasm, 2,3-bisphosphoglycerate-independent phosphoglycerate mutase activity, metal ion binding, cytosol, glycolytic process, glucose catabolic process, response to cadmium ion, apoplast, cellular carbohydrate metabolic process	GO:0016853, GO:0030145, GO:0009555, GO:0003824, GO:0010118, GO:0004619, GO:0009506, GO:0005737, GO:0046537, GO:0046872, GO:0005829, GO:0006096, GO:0006007, GO:0046686, GO:0048046, GO:0044262
AT3G08600		protein_coding	AT3g08600/F17O14_7 [Source:UniProtKB/TrEMBL;Acc:Q9C9Z6]	cytosol, integral component of membrane, membrane, plasma membrane, molecular_function, biological_process	GO:0005829, GO:0016021, GO:0016020, GO:0005886, GO:0003674, GO:0008150
AT3G08710	TRX9	protein_coding	Thioredoxin H9 [Source:UniProtKB/Swiss-Prot;Acc:Q9C9Y6]	cytosol, glycerol ether metabolic process, cell redox homeostasis, plasma membrane, cell communication, protein disulfide oxidoreductase activity, cell, oxidation-reduction process, plastid, nucleus, membrane	GO:0005829, GO:0006662, GO:0045454, GO:0005886, GO:0007154, GO:0015035, GO:0005623, GO:0055114, GO:0009536, GO:0005634, GO:0016020
AT3G08720	ATPK2	protein_coding	Serine/threonine-protein kinase AtPK2/AtPK19 [Source:UniProtKB/Swiss-Prot;Acc:Q39030]	protein kinase activity, response to cold, ATP binding, protein serine/threonine kinase activity, protein phosphorylation, kinase activity, response to heat, response to salt stress, positive regulation of translation, nucleus, intracellular signal transduction, protein binding, cellular response to hypoxia, transferase activity, nucleotide binding, cytoplasm, phosphorylation	GO:0004672, GO:0009409, GO:0005524, GO:0004674, GO:0006468, GO:0016301, GO:0009408, GO:0009651, GO:0045727, GO:0005634, GO:0035556, GO:0005515, GO:0071456, GO:0016740, GO:0000166, GO:0005737, GO:0016310
AT3G08730	ATPK1	protein_coding	Non-specific serine/threonine protein kinase [Source:UniProtKB/TrEMBL;Acc:A0A178VLF0]	nucleotide binding, response to osmotic stress, protein serine/threonine kinase activity, phosphorylation, nucleus, transferase activity, intracellular signal transduction, protein kinase activity, negative regulation of cell population proliferation, ATP binding, kinase activity, response to salt stress, protein phosphorylation, protein binding, cytoplasm, response to cold, positive regulation o…	GO:0000166, GO:0006970, GO:0004674, GO:0016310, GO:0005634, GO:0016740, GO:0035556, GO:0004672, GO:0008285, GO:0005524, GO:0016301, GO:0009651, GO:0006468, GO:0005515, GO:0005737, GO:0009409, GO:0045727
AT3G09050		protein_coding	8-amino-7-oxononanoate synthase [Source:UniProtKB/TrEMBL;Acc:Q9SS82]	chloroplast, biological_process, chloroplast thylakoid membrane	GO:0009507, GO:0008150, GO:0009535
AT3G09280		protein_coding	F3L24.15 protein [Source:UniProtKB/TrEMBL;Acc:Q9SR35]	integral component of membrane, biological_process, membrane	GO:0016021, GO:0008150, GO:0016020
AT3G09330	AVT1G	protein_coding	Amino acid transporter AVT1G [Source:UniProtKB/Swiss-Prot;Acc:Q1PER9]	membrane, amino acid transmembrane transport, plasma membrane, amino acid transport, amino acid transmembrane transporter activity, integral component of membrane, vacuolar membrane	GO:0016020, GO:0003333, GO:0005886, GO:0006865, GO:0015171, GO:0016021, GO:0005774
AT3G09400	PLL3	protein_coding	Probable protein phosphatase 2C 36 [Source:UniProtKB/Swiss-Prot;Acc:Q9SR24]	hydrolase activity, magnesium-dependent protein serine/threonine phosphatase activity, catalytic activity, protein serine/threonine phosphatase activity, nucleus, metal ion binding, phosphoprotein phosphatase activity, protein dephosphorylation	GO:0016787, GO:0004724, GO:0003824, GO:0004722, GO:0005634, GO:0046872, GO:0004721, GO:0006470
AT3G09405	PAE4	protein_coding	Pectin acetylesterase 4 [Source:UniProtKB/Swiss-Prot;Acc:Q9SR23]	plant-type cell wall, pectin acetylesterase activity, cell wall, carboxylic ester hydrolase activity, extracellular region, cell wall organization, hydrolase activity	GO:0009505, GO:0052793, GO:0005618, GO:0052689, GO:0005576, GO:0071555, GO:0016787
AT3G09480		protein_coding	Histone H2B [Source:UniProtKB/TrEMBL;Acc:A0A178V4X7]	DNA binding, nucleosome assembly, protein heterodimerization activity, nucleus, chromosome, nucleosome, cytosol	GO:0003677, GO:0006334, GO:0046982, GO:0005634, GO:0005694, GO:0000786, GO:0005829
AT3G09490		protein_coding	At3g09490 [Source:UniProtKB/TrEMBL;Acc:Q9SF54]	chloroplast thylakoid lumen, protein binding, photosynthesis, light reaction	GO:0009543, GO:0005515, GO:0019684
AT3G09735	S1FA3	protein_coding	DNA-binding protein S1FA3 [Source:UniProtKB/Swiss-Prot;Acc:Q93VI0]	integral component of membrane, regulation of transcription, DNA-templated, membrane, DNA binding, nucleus	GO:0016021, GO:0006355, GO:0016020, GO:0003677, GO:0005634
AT3G09740	SYP71	protein_coding	At3g09740 [Source:UniProtKB/TrEMBL;Acc:Q2HIU8]	SNARE binding, protein targeting to membrane, plasmodesma, SNARE complex, membrane fusion, vesicle fusion, membrane, integral component of membrane, cytosol, endomembrane system, intracellular, intracellular protein transport, protein transport, SNAP receptor activity, vesicle docking, obsolete protein transporter activity, plasma membrane, endoplasmic reticulum	GO:0000149, GO:0006612, GO:0009506, GO:0031201, GO:0061025, GO:0006906, GO:0016020, GO:0016021, GO:0005829, GO:0012505, GO:0005622, GO:0006886, GO:0015031, GO:0005484, GO:0048278, GO:0008565, GO:0005886, GO:0005783
AT3G09830	PCRK1	protein_coding	Serine/threonine-protein kinase PCRK1 [Source:UniProtKB/Swiss-Prot;Acc:Q9SF86]	regulation of salicylic acid biosynthetic process, pattern recognition receptor signaling pathway, nucleotide binding, protein binding, obsolete pathogen-associated molecular pattern dependent induction by symbiont of host innate immune response, phosphorylation, transferase activity, cytosol, kinase activity, protein phosphorylation, protein kinase activity, response to bacterium, ADP binding, d…	GO:0080142, GO:0002221, GO:0000166, GO:0005515, GO:0052033, GO:0016310, GO:0016740, GO:0005829, GO:0016301, GO:0006468, GO:0004672, GO:0009617, GO:0043531, GO:0042742, GO:0016020, GO:0005524, GO:0005886, GO:0006952
AT3G09960		protein_coding	Calcineurin-like metallo-phosphoesterase superfamily protein [Source:UniProtKB/TrEMBL;Acc:Q8LEC0]	protein dephosphorylation, cytoplasm, metal ion binding, phosphoprotein phosphatase activity, peptidyl-tyrosine dephosphorylation, cytosol, hydrolase activity, protein tyrosine phosphatase activity	GO:0006470, GO:0005737, GO:0046872, GO:0004721, GO:0035335, GO:0005829, GO:0016787, GO:0004725
AT3G10440	SGO1	protein_coding	SHUGOSHIN 1 [Source:UniProtKB/Swiss-Prot;Acc:F4J3S1]	, chromosome segregation, chromosome, centromeric region, maintenance of meiotic sister chromatid cohesion, molecular_function, nucleus, meiotic chromosome segregation	, GO:0007059, GO:0000775, GO:0034090, GO:0003674, GO:0005634, GO:0045132
AT3G10490	ANAC052	protein_coding	NAC052 [Source:UniProtKB/TrEMBL;Acc:A0A178VCW1]	nucleus, posttranscriptional gene silencing, regulation of transcription, DNA-templated, membrane, sequence-specific DNA binding, DNA binding, photoperiodism, flowering, integral component of membrane, flower development, transcription regulatory region sequence-specific DNA binding, production of ta-siRNAs involved in RNA interference, nucleolus, histone H3-K4 demethylation, protein binding, def…	GO:0005634, GO:0016441, GO:0006355, GO:0016020, GO:0043565, GO:0003677, GO:0048573, GO:0016021, GO:0009908, GO:0000976, GO:0010267, GO:0005730, GO:0034720, GO:0005515, GO:0006952, GO:0009555, GO:0003700, GO:0002237, GO:0060966, GO:0006351, GO:0010228, GO:0045892
AT3G10550	MTM1	protein_coding	MTM1 [Source:UniProtKB/TrEMBL;Acc:A0A178V871]	cytoplasmic vesicle, endosome membrane, regulation of response to water deprivation, hydrolase activity, cellular response to water deprivation, protein tyrosine phosphatase activity, peptidyl-tyrosine dephosphorylation, lipid metabolic process, membrane, phosphatidylinositol-3,5-bisphosphate 3-phosphatase activity, cytoplasm, protein dephosphorylation, phosphoprotein phosphatase activity, dephos…	GO:0031410, GO:0010008, GO:2000070, GO:0016787, GO:0042631, GO:0004725, GO:0035335, GO:0006629, GO:0016020, GO:0052629, GO:0005737, GO:0006470, GO:0004721, GO:0016311, GO:0035556, GO:0004438, GO:0005768
AT3G10720	PME25	protein_coding	Probable pectinesterase/pectinesterase inhibitor 25 [Source:UniProtKB/Swiss-Prot;Acc:Q94CB1]	cell wall, enzyme inhibitor activity, pectin catabolic process, extracellular region, pectinesterase activity, pectinesterase inhibitor activity, aspartyl esterase activity, negative regulation of catalytic activity, cell wall organization, cell wall modification, hydrolase activity	GO:0005618, GO:0004857, GO:0045490, GO:0005576, GO:0030599, GO:0046910, GO:0045330, GO:0043086, GO:0071555, GO:0042545, GO:0016787
AT3G10800	BZIP28	protein_coding	BZIP28 [Source:UniProtKB/TrEMBL;Acc:A0A178VDM1]	nucleus, cytoplasm, endoplasmic reticulum, endoplasmic reticulum unfolded protein response, DNA-binding transcription factor activity, protein binding, positive regulation of transcription from RNA polymerase II promoter involved in unfolded protein response, endoplasmic reticulum membrane, response to endoplasmic reticulum stress, Golgi membrane, membrane, DNA binding, response to unfolded prote…	GO:0005634, GO:0005737, GO:0005783, GO:0030968, GO:0003700, GO:0005515, GO:0006990, GO:0005789, GO:0034976, GO:0000139, GO:0016020, GO:0003677, GO:0006986, GO:0009408, GO:0016021, GO:0005635, GO:0005794, GO:0048471, GO:0005654, GO:0006355
AT3G11080	AtRLP35	protein_coding	Receptor-like protein 35 [Source:UniProtKB/Swiss-Prot;Acc:Q9SRL7]	protein binding, membrane, integral component of membrane, plasma membrane	GO:0005515, GO:0016020, GO:0016021, GO:0005886
AT3G11090	LBD21	protein_coding	LBD21 [Source:UniProtKB/TrEMBL;Acc:A0A178V6L2]	biological_process	GO:0008150
AT3G11260	WOX5	protein_coding	WUSCHEL-related homeobox 5 [Source:UniProtKB/Swiss-Prot;Acc:Q8H1D2]	positive regulation of stem cell population maintenance, sequence-specific DNA binding, response to auxin, multicellular organism development, DNA-binding transcription factor activity, regulation of transcription, DNA-templated, DNA binding, maintenance of root meristem identity, protein binding, nucleus	GO:1902459, GO:0043565, GO:0009733, GO:0007275, GO:0003700, GO:0006355, GO:0003677, GO:0010078, GO:0005515, GO:0005634
AT3G11300		protein_coding	unknown protein; BEST Arabidopsis thaliana protein match is: unknown protein (TAIR:AT3G11290.1); Ha. [Source:TAIR;Acc:AT3G11300]	biological_process	GO:0008150
AT3G11310		protein_coding	Myb/SANT-like DNA-binding domain protein [Source:UniProtKB/TrEMBL;Acc:Q9C771]	DNA binding, biological_process, cellular_component	GO:0003677, GO:0008150, GO:0005575
AT3G11570	TBL8	protein_coding	Protein trichome birefringence-like 8 [Source:UniProtKB/Swiss-Prot;Acc:Q9CAX1]	membrane, O-acetyltransferase activity, Golgi apparatus, integral component of membrane	GO:0016020, GO:0016413, GO:0005794, GO:0016021
AT3G11590		protein_coding	At3g11590/F24K9_26 [Source:UniProtKB/TrEMBL;Acc:Q9CAW9]	, plasma membrane	, GO:0005886
AT3G11730	RABD1	protein_coding	Ras-related protein RABD1 [Source:UniProtKB/Swiss-Prot;Acc:Q9ZRE2]	Golgi apparatus, intracellular protein transport, endomembrane system, protein transport, Rab protein signal transduction, protein binding, plasma membrane, myosin XI tail binding, vesicle-mediated transport, membrane, endoplasmic reticulum to Golgi vesicle-mediated transport, nucleotide binding, Golgi membrane, trans-Golgi network membrane, GTP binding, GTP-dependent protein binding, GTPase acti…	GO:0005794, GO:0006886, GO:0012505, GO:0015031, GO:0032482, GO:0005515, GO:0005886, GO:0080115, GO:0016192, GO:0016020, GO:0006888, GO:0000166, GO:0000139, GO:0032588, GO:0005525, GO:0030742, GO:0003924
AT3G11860		protein_coding	F26K24.15 protein [Source:UniProtKB/TrEMBL;Acc:Q9SF13]	biological_process	GO:0008150
AT3G12020		protein_coding	P-loop containing nucleoside triphosphate hydrolases superfamily protein [Source:UniProtKB/TrEMBL;Acc:F4J8L2]	plastid, microtubule-based movement, ATP binding, nucleotide binding, microtubule binding, microtubule, ATPase activity, microtubule motor activity, motor activity, chloroplast, hydrolase activity, kinesin complex	GO:0009536, GO:0007018, GO:0005524, GO:0000166, GO:0008017, GO:0005874, GO:0016887, GO:0003777, GO:0003774, GO:0009507, GO:0016787, GO:0005871
AT3G12030		protein_coding	Calcium load-activated calcium channel [Source:UniProtKB/TrEMBL;Acc:Q9LHL8]	calcium channel activity, calcium ion transmembrane transport, Golgi apparatus, integral component of membrane, integral component of endoplasmic reticulum membrane, endoplasmic reticulum calcium ion homeostasis, ion transport, membrane, endoplasmic reticulum	GO:0005262, GO:0070588, GO:0005794, GO:0016021, GO:0030176, GO:0032469, GO:0006811, GO:0016020, GO:0005783
AT3G12040	MAG	protein_coding	DNA-3-methyladenine glycosylase [Source:UniProtKB/Swiss-Prot;Acc:Q39147]	DNA binding, DNA repair, base-excision repair, nucleus, DNA-7-methylguanine glycosylase activity, DNA-3-methyladenine glycosylase activity, catalytic activity, DNA-7-methyladenine glycosylase activity, alkylbase DNA N-glycosylase activity, DNA-3-methylguanine glycosylase activity, hydrolase activity, cellular response to DNA damage stimulus	GO:0003677, GO:0006281, GO:0006284, GO:0005634, GO:0043916, GO:0008725, GO:0003824, GO:0052821, GO:0003905, GO:0052822, GO:0016787, GO:0006974
AT3G12050		protein_coding	Aha1 domain-containing protein [Source:UniProtKB/TrEMBL;Acc:Q9LHL7]	ATPase activator activity, chaperone binding, Hsp90 protein binding, positive regulation of ATPase activity, cytosol	GO:0001671, GO:0051087, GO:0051879, GO:0032781, GO:0005829
AT3G12230	SCPL14	protein_coding	Serine carboxypeptidase-like 14 [Source:UniProtKB/Swiss-Prot;Acc:Q9C7D3]	hydrolase activity, transferase activity, transferring acyl groups other than amino-acyl groups, proteolysis, peptidase activity, extracellular region, secondary metabolic process, serine-type carboxypeptidase activity, carboxypeptidase activity	GO:0016787, GO:0016747, GO:0006508, GO:0008233, GO:0005576, GO:0019748, GO:0004185, GO:0004180
AT3G12240	SCPL15	protein_coding	Serine carboxypeptidase-like 15 [Source:UniProtKB/Swiss-Prot;Acc:Q9C7D2]	secondary metabolic process, hydrolase activity, peptidase activity, serine-type carboxypeptidase activity, proteolysis, carboxypeptidase activity, transferase activity, transferring acyl groups other than amino-acyl groups, extracellular region	GO:0019748, GO:0016787, GO:0008233, GO:0004185, GO:0006508, GO:0004180, GO:0016747, GO:0005576
AT3G12650		protein_coding	AT3g12650/T2E22_103 [Source:UniProtKB/TrEMBL;Acc:Q9LTX0]	integral component of membrane, biological_process, membrane, mitochondrion	GO:0016021, GO:0008150, GO:0016020, GO:0005739
AT3G12660	FLA14	protein_coding	Fasciclin-like arabinogalactan protein 14 [Source:UniProtKB/Swiss-Prot;Acc:Q9LTW9]	anchored component of membrane, plasma membrane, membrane, anchored component of plasma membrane	GO:0031225, GO:0005886, GO:0016020, GO:0046658
AT3G12820	AtMYB10	protein_coding	Transcription factor MYB10 [Source:UniProtKB/Swiss-Prot;Acc:Q9LTV4]	stress response to nickel ion, response to iron ion starvation, cell differentiation, DNA binding, response to zinc ion, transcription regulatory region DNA binding, response to absence of light, sequence-specific DNA binding, regulation of gene expression, response to ethylene, response to cadmium ion, regulation of transcription, DNA-templated, nucleus, DNA-binding transcription factor activity	GO:1990532, GO:1990641, GO:0030154, GO:0003677, GO:0010043, GO:0044212, GO:0009646, GO:0043565, GO:0010468, GO:0009723, GO:0046686, GO:0006355, GO:0005634, GO:0003700
AT3G12900		protein_coding	2-oxoglutarate (2OG) and Fe(II)-dependent oxygenase superfamily protein [Source:UniProtKB/TrEMBL;Acc:Q9LE86]	coumarin biosynthetic process, dioxygenase activity, oxidoreductase activity, cellular response to ethylene stimulus, metal ion binding, response to auxin, cellular response to iron ion, 2-oxoglutarate-dependent dioxygenase activity, response to iron ion, scopoletin 8-hydroxylase activity, oxidation-reduction process, response to cytokinin, fraxetin biosynthesis, cellular response to nitric oxide	GO:0009805, GO:0051213, GO:0016491, GO:0071369, GO:0046872, GO:0009733, GO:0071281, GO:0016706, GO:0010039, GO:0106145, GO:0055114, GO:0009735, GO:0106147, GO:0071732
AT3G12910		protein_coding	NAC (No Apical Meristem) domain transcriptional regulator superfamily protein [Source:UniProtKB/TrEMBL;Acc:Q9LSI4]	DNA binding, regulation of transcription, DNA-templated, nucleus, protein binding, DNA-binding transcription factor activity	GO:0003677, GO:0006355, GO:0005634, GO:0005515, GO:0003700
AT3G13020		protein_coding	HAT transposon superfamily protein [Source:UniProtKB/TrEMBL;Acc:Q9LDK4]	protein dimerization activity	GO:0046983
AT3G13040	PHL6	protein_coding	Myb family transcription factor PHL6 [Source:UniProtKB/Swiss-Prot;Acc:Q949U2]	DNA binding, DNA-binding transcription factor activity, nucleus, regulation of transcription, DNA-templated	GO:0003677, GO:0003700, GO:0005634, GO:0006355
AT3G13050	OCT7	protein_coding	Organic cation/carnitine transporter 7 [Source:UniProtKB/Swiss-Prot;Acc:Q940M4]	ion transport, nicotinate transmembrane transporter activity, nucleotide binding, transmembrane transport, transmembrane transporter activity, nicotinate transport, integral component of membrane, N-methylnicotinate transport, plasma membrane, ATP binding, membrane, N-methylnicotinate transmembrane transporter activity	GO:0006811, GO:0090416, GO:0000166, GO:0055085, GO:0022857, GO:2001142, GO:0016021, GO:2001143, GO:0005886, GO:0005524, GO:0016020, GO:0090417
AT3G13175		protein_coding	At3g13171 [Source:UniProtKB/TrEMBL;Acc:Q9LK55]	integral component of membrane, biological_process, membrane	GO:0016021, GO:0008150, GO:0016020
AT3G13330	PA200	protein_coding	PA200 [Source:UniProtKB/TrEMBL;Acc:A0A178VC52]	proteasome core complex, cytosol, DNA repair, lysine-acetylated histone binding, nucleus, positive regulation of peptidase activity, proteasome binding, cellular response to DNA damage stimulus, proteasome complex, proteasomal ubiquitin-independent protein catabolic process, peptidase activator activity	GO:0005839, GO:0005829, GO:0006281, GO:0070577, GO:0005634, GO:0010952, GO:0070628, GO:0006974, GO:0000502, GO:0010499, GO:0016504
AT3G13500		protein_coding	unknown protein; BEST Arabidopsis thaliana protein match is: unknown protein (TAIR:AT1G55365.1); Ha. [Source:TAIR;Acc:AT3G13500]	biological_process	GO:0008150
AT3G13590		protein_coding	Cysteine/Histidine-rich C1 domain family protein [Source:UniProtKB/TrEMBL;Acc:F4JDE3]	biological_process, cellular_component, molecular_function, intracellular, intracellular signal transduction	GO:0008150, GO:0005575, GO:0003674, GO:0005622, GO:0035556
AT3G13594	NA	NA	NA	NA	NA
AT3G13610	F6'H1	protein_coding	Feruloyl CoA ortho-hydroxylase 1 [Source:UniProtKB/Swiss-Prot;Acc:Q9LHN8]	oxidoreductase activity, response to iron ion starvation, metal ion binding, coumarin biosynthetic process, dioxygenase activity, phenylpropanoid biosynthetic process, hydrogen peroxide-mediated programmed cell death, oxidation-reduction process	GO:0016491, GO:1990641, GO:0046872, GO:0009805, GO:0051213, GO:0009699, GO:0010421, GO:0055114
AT3G13750	BGAL1	protein_coding	Beta-galactosidase 1 [Source:UniProtKB/Swiss-Prot;Acc:Q9SCW1]	extracellular region, hydrolase activity, hydrolase activity, acting on glycosyl bonds, plasmodesma, carbohydrate binding, carbohydrate metabolic process, apoplast, beta-galactosidase activity, cytosol, cell wall, metabolic process, hydrolase activity, hydrolyzing O-glycosyl compounds, plant-type cell wall, vacuole	GO:0005576, GO:0016787, GO:0016798, GO:0009506, GO:0030246, GO:0005975, GO:0048046, GO:0004565, GO:0005829, GO:0005618, GO:0008152, GO:0004553, GO:0009505, GO:0005773
AT3G13820		protein_coding	F-box protein At3g13820 [Source:UniProtKB/Swiss-Prot;Acc:Q9LRW6]	biological_process, protein binding	GO:0008150, GO:0005515
AT3G13890	MYB26	protein_coding	Transcription factor MYB26 [Source:UniProtKB/Swiss-Prot;Acc:Q9SPG3]	sequence-specific DNA binding, response to gibberellin, transcription regulatory region DNA binding, DNA-binding transcription factor activity, DNA binding, nucleus, plant-type secondary cell wall biogenesis, cell differentiation, regulation of transcription, DNA-templated	GO:0043565, GO:0009739, GO:0044212, GO:0003700, GO:0003677, GO:0005634, GO:0009834, GO:0030154, GO:0006355
AT3G13898		protein_coding	unknown protein; LOCATED IN: endomembrane system; BEST Arabidopsis thaliana protein match is: unknown protein (TAIR:AT5G10310.1). [Source:TAIR;Acc:AT3G13898]	extracellular region, multicellular organism development, stomatal complex development, guard cell differentiation	GO:0005576, GO:0007275, GO:0010374, GO:0010052
AT3G13950		protein_coding	AT3G13950 protein [Source:UniProtKB/TrEMBL;Acc:B9DG91]	membrane, integral component of membrane	GO:0016020, GO:0016021
AT3G14120	NUP107	protein_coding	Nuclear pore complex protein NUP107 [Source:UniProtKB/Swiss-Prot;Acc:Q8L748]	nuclear pore, protein transport, posttranscriptional tethering of RNA polymerase II gene DNA at nuclear periphery, structural constituent of nuclear pore, nuclear envelope, mRNA export from nucleus, membrane, nucleus, nuclear pore outer ring, protein binding, protein import into nucleus, mRNA transport, nuclear membrane, regulation of transcription, DNA-templated	GO:0005643, GO:0015031, GO:0000973, GO:0017056, GO:0005635, GO:0006406, GO:0016020, GO:0005634, GO:0031080, GO:0005515, GO:0006606, GO:0051028, GO:0031965, GO:0006355
AT3G14300	PME26	protein_coding	Putative pectinesterase/pectinesterase inhibitor 26 [Source:UniProtKB/Swiss-Prot;Acc:Q9LUL8]	aspartyl esterase activity, negative regulation of catalytic activity, cell wall modification, hydrolase activity, pectinesterase inhibitor activity, cell wall, pectinesterase activity, plasmodesma, integral component of membrane, enzyme inhibitor activity, membrane, pectin catabolic process	GO:0045330, GO:0043086, GO:0042545, GO:0016787, GO:0046910, GO:0005618, GO:0030599, GO:0009506, GO:0016021, GO:0004857, GO:0016020, GO:0045490
AT3G14310	PME3	protein_coding	Pectinesterase/pectinesterase inhibitor 3 [Source:UniProtKB/Swiss-Prot;Acc:O49006]	extracellular region, apoplast, response to nematode, pectin catabolic process, pectinesterase inhibitor activity, enzyme inhibitor activity, aspartyl esterase activity, cytosol, plasma membrane, pectinesterase activity, defense response to Gram-negative bacterium, cytoplasm, response to fungus, hydrolase activity, negative regulation of catalytic activity, cell wall modification, cell wall organ…	GO:0005576, GO:0048046, GO:0009624, GO:0045490, GO:0046910, GO:0004857, GO:0045330, GO:0005829, GO:0005886, GO:0030599, GO:0050829, GO:0005737, GO:0009620, GO:0016787, GO:0043086, GO:0042545, GO:0071555, GO:0005618
AT3G15240		protein_coding	Serine/threonine-protein kinase WNK (With No Lysine)-like protein [Source:UniProtKB/TrEMBL;Acc:F4IXI5]	phosphorylation, biological_process, molecular_function, kinase activity, cellular_component	GO:0016310, GO:0008150, GO:0003674, GO:0016301, GO:0005575
AT3G15300	VQ19	protein_coding	VQ motif-containing protein 19 [Source:UniProtKB/Swiss-Prot;Acc:Q9LDZ1]	nucleus, biological_process	GO:0005634, GO:0008150
AT3G15310	NA	NA	NA	NA	NA
AT3G15340	PPI2	protein_coding	PPI2 [Source:UniProtKB/TrEMBL;Acc:A0A178VC28]	membrane, , plasma membrane, integral component of membrane, regulation of proton transport, endoplasmic reticulum membrane, endoplasmic reticulum	GO:0016020, , GO:0005886, GO:0016021, GO:0010155, GO:0005789, GO:0005783
AT3G15355	UBC25	protein_coding	Probable ubiquitin-conjugating enzyme E2 25 [Source:UniProtKB/Swiss-Prot;Acc:Q9LUQ5]	protein ubiquitination, ubiquitin conjugating enzyme activity, transferase activity, nucleotide binding, ATP binding	GO:0016567, GO:0061631, GO:0016740, GO:0000166, GO:0005524
AT3G15357		protein_coding	At3g15357 [Source:UniProtKB/TrEMBL;Acc:Q8LDR8]	biological_process	GO:0008150
AT3G15518		protein_coding	Putative uncharacterized protein [Source:UniProtKB/TrEMBL;Acc:Q8GYA5]	molecular_function, biological_process	GO:0003674, GO:0008150
AT3G15530		protein_coding	Expressed protein [Source:UniProtKB/TrEMBL;Acc:Q9LDW4]	membrane, transferase activity, integral component of membrane, methylation, methyltransferase activity	GO:0016020, GO:0016740, GO:0016021, GO:0032259, GO:0008168
AT3G15534		protein_coding	unknown protein; FUNCTIONS IN: molecular_function unknown; INVOLVED IN: biological_process unknown; LOCATED IN: cellular_component unknown; BEST Arabidopsis thaliana protein match is: unknown protein (TAIR:AT1G52855.1); Ha. [Source:TAIR;Acc:AT3G15534]	molecular_function, biological_process	GO:0003674, GO:0008150
AT3G15600	NA	NA	NA	NA	NA
AT3G15650		protein_coding	Alpha/beta-Hydrolases superfamily protein [Source:UniProtKB/TrEMBL;Acc:F4J010]	hydrolase activity	GO:0016787
AT3G15960		protein_coding	NAI2-like protein [Source:UniProtKB/Swiss-Prot;Acc:F4J1D9]	mismatched DNA binding, ATP binding, mismatch repair	GO:0030983, GO:0005524, GO:0006298
AT3G16260	TRZ4	protein_coding	TRZ4 [Source:UniProtKB/TrEMBL;Acc:A0A178V7J3]	tRNA processing, mitochondrial tRNA 3'-trailer cleavage, endonucleolytic, 3'-tRNA processing endoribonuclease activity, tRNA 3'-end processing, mitochondrion, RNA phosphodiester bond hydrolysis, endonucleolytic, metal ion binding, hydrolase activity, endoribonuclease activity, producing 5'-phosphomonoesters, tRNA 3'-trailer cleavage, endonuclease activity, nuclease activity	GO:0008033, GO:0072684, GO:0042781, GO:0042780, GO:0005739, GO:0090502, GO:0046872, GO:0016787, GO:0016891, GO:0042779, GO:0004519, GO:0004518
AT3G16700	FAHD2	protein_coding	Probable acylpyruvase FAHD2, mitochondrial [Source:UniProtKB/Swiss-Prot;Acc:Q9LUR3]	copper ion binding, acetylpyruvate hydrolase activity, acylpyruvate hydrolase activity, cytosol, metal ion binding, catalytic activity, hydrolase activity, mitochondrion	GO:0005507, GO:0018773, GO:0047621, GO:0005829, GO:0046872, GO:0003824, GO:0016787, GO:0005739
AT3G16920	CTL2	protein_coding	Chitinase-like protein [Source:UniProtKB/TrEMBL;Acc:A0A1I9LSA0]	cell wall macromolecule catabolic process, extracellular region, chitin catabolic process, carbohydrate metabolic process, chitinase activity	GO:0016998, GO:0005576, GO:0006032, GO:0005975, GO:0004568
AT3G17040	HCF107	protein_coding	Protein high chlorophyll fluorescent 107 [Source:UniProtKB/Swiss-Prot;Acc:Q8RWG2]	plastid organization, protein binding, protein self-association, RNA binding, mRNA processing, regulation of translation, chloroplast envelope, plastid, chloroplast membrane, membrane, response to red light, RNA processing, vacuolar membrane, single-stranded RNA binding, chloroplast, chloroplast stroma, negative regulation of exoribonuclease activity	GO:0009657, GO:0005515, GO:0043621, GO:0003723, GO:0006397, GO:0006417, GO:0009941, GO:0009536, GO:0031969, GO:0016020, GO:0010114, GO:0006396, GO:0005774, GO:0003727, GO:0009507, GO:0009570, GO:1901918
AT3G17070	PER29	protein_coding	Peroxidase 29 [Source:UniProtKB/Swiss-Prot;Acc:Q9LSP0]	heme binding, oxidation-reduction process, cellular oxidant detoxification, extracellular region, plant-type cell wall, plasmodesma, metal ion binding, oxidoreductase activity, peroxidase activity, response to oxidative stress, hydrogen peroxide catabolic process	GO:0020037, GO:0055114, GO:0098869, GO:0005576, GO:0009505, GO:0009506, GO:0046872, GO:0016491, GO:0004601, GO:0006979, GO:0042744
AT3G17090		protein_coding	Probable protein phosphatase 2C 42 [Source:UniProtKB/Swiss-Prot;Acc:Q0V7V2]	magnesium-dependent protein serine/threonine phosphatase activity, protein dephosphorylation, metal ion binding, protein serine/threonine phosphatase activity, cation binding, hydrolase activity, catalytic activity, phosphoprotein phosphatase activity	GO:0004724, GO:0006470, GO:0046872, GO:0004722, GO:0043169, GO:0016787, GO:0003824, GO:0004721
AT3G17120		protein_coding	AT3g17120/K14A17_24 [Source:UniProtKB/TrEMBL;Acc:Q9LSN5]	integral component of membrane, biological_process, molecular_function, membrane	GO:0016021, GO:0008150, GO:0003674, GO:0016020
AT3G17140		protein_coding	Plant invertase/pectin methylesterase inhibitor superfamily protein [Source:UniProtKB/TrEMBL;Acc:F4J405]	negative regulation of catalytic activity, enzyme inhibitor activity	GO:0043086, GO:0004857
AT3G17150		protein_coding	Plant invertase/pectin methylesterase inhibitor superfamily protein [Source:UniProtKB/TrEMBL;Acc:Q0WR80]	negative regulation of catalytic activity, enzyme inhibitor activity	GO:0043086, GO:0004857
AT3G17180	SCPL33	protein_coding	Serine carboxypeptidase-like 33 [Source:UniProtKB/Swiss-Prot;Acc:Q9LSM9]	calmodulin binding, proteolysis involved in cellular protein catabolic process, vacuole, ion transport, hydrolase activity, integral component of membrane, peptidase activity, membrane, calcium ion transmembrane transport, extracellular region, serine-type carboxypeptidase activity, nucleotide binding, proteolysis, calcium transmembrane transporter activity, phosphorylative mechanism, carboxypept…	GO:0005516, GO:0051603, GO:0005773, GO:0006811, GO:0016787, GO:0016021, GO:0008233, GO:0016020, GO:0070588, GO:0005576, GO:0004185, GO:0000166, GO:0006508, GO:0005388, GO:0004180, GO:0005524, GO:0006816
AT3G17225		protein_coding	Plant invertase/pectin methylesterase inhibitor superfamily protein [Source:UniProtKB/TrEMBL;Acc:Q9LUV0]	negative regulation of catalytic activity, enzyme inhibitor activity, pectinesterase inhibitor activity	GO:0043086, GO:0004857, GO:0046910
AT3G17780		protein_coding	B-cell receptor-associated-like protein [Source:UniProtKB/TrEMBL;Acc:Q9LSH0]	cytosol, membrane, endoplasmic reticulum to Golgi vesicle-mediated transport, endoplasmic reticulum membrane, integral component of plasma membrane, protein localization to endoplasmic reticulum exit site, intracellular protein transport, endoplasmic reticulum, integral component of membrane	GO:0005829, GO:0016020, GO:0006888, GO:0005789, GO:0005887, GO:0070973, GO:0006886, GO:0005783, GO:0016021
[truncated: 1,205 more rows]

## Sheet: WRKY33.WRKY40.WRKY75
Common predicted target genes of WRKY33, WRKY40, WRKY75
gene	external_gene_name	gene_biotype	description	GO terms	go_id
AT1G01500		protein_coding	Uncharacterized protein At1g01500 [Source:UniProtKB/Swiss-Prot;Acc:Q8GUH2]	integral component of membrane, cellular amino acid metabolic process, membrane, phosphoglycerate dehydrogenase activity, oxidation-reduction process	GO:0016021, GO:0006520, GO:0016020, GO:0004617, GO:0055114
AT1G01990		protein_coding	At1g01990 [Source:UniProtKB/TrEMBL;Acc:Q9LPC2]	biological_process, cellular_component	GO:0008150, GO:0005575
[truncated: 692 more rows]

## Sheet: WRKY33.WRKY46.WRKY75
Common predicted target genes of WRKY33, WRKY46, WRKY75
[truncated: 342 more rows]

## Sheet: WRKY40.WRKY46.WRKY75
Common predicted target genes of WRKY40, WRKY46, WRKY75
[truncated: 274 more rows]

[truncated: 11 more sheets: WRKY33.WRKY40.WRKY46, WRKY33.WRKY75, WRKY40.WRKY75, WRKY46.WRKY75, WRKY33.WRKY40, WRKY33.WRKY46, WRKY40.WRKY46, WRKY75, WRKY33, WRKY40, WRKY46]
