# Supplementary material for: SnRK2.10 kinase differentially modulates expression of hub WRKY transcription factors genes under salinity and oxidative stress in Arabidopsis thaliana
Source: Front Plant Sci. 2023 Aug 9;14:1135240. doi: 10.3389/fpls.2023.1135240 (PMC10445769; doi:10.3389/fpls.2023.1135240)
Supplement: Supplementary Data Sheet 2 — Protein partners of WRKY33, WRKY40, WRKY46, and WRKY75. [file Table_3.xlsx]

## Sheet: WRKY33.WRKY40
Common interactors of WRKY33 and WRKY40
gene	external_gene_name	gene_biotype	description	GO terms	go_id
AT1G49620	KRP7	protein_coding	Cyclin-dependent kinase inhibitor family protein [Source:TAIR;Acc:AT1G49620]	protein kinase inhibitor activity, negative regulation of protein kinase activity, negative regulation of cyclin-dependent protein serine/threonine kinase activity, nucleoplasm, protein binding, cell cycle, male germ cell nucleus, nucleus, kinase activity, phosphorylation, cyclin-dependent protein serine/threonine kinase inhibitor activity, cell cycle arrest	GO:0004860, GO:0006469, GO:0045736, GO:0005654, GO:0005515, GO:0007049, GO:0001673, GO:0005634, GO:0016301, GO:0016310, GO:0004861, GO:0007050
AT4G01370	MPK4	protein_coding	Mitogen-activated protein kinase 4 [Source:UniProtKB/Swiss-Prot;Acc:Q39024]	regulation of gene expression, jasmonic acid and ethylene-dependent systemic resistance, jasmonic acid mediated signaling pathway, regulation of stomatal closure, regulation of stomatal movement, male meiosis cytokinesis, intracellular signal transduction, immune system process, cellular response to carbon dioxide, systemic acquired resistance, salicylic acid mediated signaling pathway, response …	GO:0010468, GO:0009868, GO:0090333, GO:0010119, GO:0007112, GO:0035556, GO:0002376, GO:0071244, GO:0009862, GO:0009409, GO:0009620, GO:0045087, GO:0016740, GO:0000166, GO:0005524, GO:0005737, GO:0006972, GO:0042539, GO:0009861, GO:0000911, GO:0009504, GO:0005829, GO:0004674, GO:0005874, GO:0005515, GO:0004707, GO:0000165, GO:0009651, GO:0005634, GO:0016301, GO:0016310, GO:0004672, GO:0006468, GO:…

## Sheet: WRKY33.WRKY46
Common interactors of WRKY33 and WRKY46
gene	external_gene_name	gene_biotype	description	GO terms	go_id
AT1G06960		protein_coding	U2 small nuclear ribonucleoprotein B'' 2 [Source:UniProtKB/Swiss-Prot;Acc:Q8H1S6]	nucleoplasm, U2 snRNP, nucleus, cytoplasm, mRNA processing, RNA splicing, spliceosomal complex, cold acclimation, mRNA splicing, via spliceosome, nucleic acid binding, RNA binding, snRNA stem-loop binding, Cajal body	GO:0005654, GO:0005686, GO:0005634, GO:0005737, GO:0006397, GO:0008380, GO:0005681, GO:0009631, GO:0000398, GO:0003676, GO:0003723, GO:0035614, GO:0015030
AT1G09760	U2A'	protein_coding	U2 small nuclear ribonucleoprotein A' [Source:UniProtKB/Swiss-Prot;Acc:P43333]	nucleoplasm, RNA binding, response to cold, cytoplasm, nucleus, chloroplast, cytosol, nucleolus, mRNA splicing, via spliceosome, Cajal body	GO:0005654, GO:0003723, GO:0009409, GO:0005737, GO:0005634, GO:0009507, GO:0005829, GO:0005730, GO:0000398, GO:0015030

## Sheet: WRKY33
Interactors of WRKY33
gene	external_gene_name	gene_biotype	description	GO terms	go_id
AT1G17147	VQ1	protein_coding	VQ motif-containing protein 1 [Source:UniProtKB/Swiss-Prot;Acc:Q1G3U8]	nucleus, protein binding, biological_process	GO:0005634, GO:0005515, GO:0008150
AT1G18080	RACK1A	protein_coding	RACK1A_AT [Source:UniProtKB/TrEMBL;Acc:A0A178WHX3]	response to gibberellin, , positive regulation of signal transduction, vegetative to reproductive phase transition of meristem, protein binding, cytoplasm, positive regulation of protein phosphorylation, protein kinase C binding, response to cadmium ion, cytosolic ribosome, cellular response to abscisic acid stimulus, regulation of translation, MAP-kinase scaffold activity, structural constituent…	GO:0009739, GO:0032947, GO:0009967, GO:0010228, GO:0005515, GO:0005737, GO:0001934, GO:0005080, GO:0046686, GO:0022626, GO:0071215, GO:0006417, GO:0005078, GO:0003735, GO:0042254, GO:0005829, GO:0019899, GO:0043410, GO:0009507, GO:0009845, GO:0007165, GO:0072344, GO:0042788, GO:0009749, GO:0043022, GO:0005840, GO:0005634, GO:0010476, GO:0022627
AT1G21320	NSRB	protein_coding	Nuclear speckle RNA-binding protein B [Source:UniProtKB/Swiss-Prot;Acc:F4HWF9]	snRNA stem-loop binding, , integral component of membrane, mRNA splicing, via spliceosome, nucleus, RNA binding, nucleic acid binding, membrane, nuclear speck	GO:0035614, , GO:0016021, GO:0000398, GO:0005634, GO:0003723, GO:0003676, GO:0016020, GO:0016607
AT1G21326		protein_coding	F16F4.1 protein [Source:UniProtKB/TrEMBL;Acc:Q9LMP5]	defense response signaling pathway, resistance gene-dependent, signal transduction, nucleus	GO:0009870, GO:0007165, GO:0005634
AT1G27310	NTF2A	protein_coding	NTF2A [Source:UniProtKB/TrEMBL;Acc:A0A178WBG2]	cytoplasm, nuclear pore central transport channel, protein import into nucleus, cytosol, protein binding, nucleocytoplasmic transport, nuclear envelope, nucleus	GO:0005737, GO:0044613, GO:0006606, GO:0005829, GO:0005515, GO:0006913, GO:0005635, GO:0005634
AT1G28280	VQ4	protein_coding	VQ motif-containing protein 4 [Source:UniProtKB/Swiss-Prot;Acc:Q5M750]	, negative regulation of DNA-binding transcription factor activity, protein binding, nucleus, defense response, negative regulation of cellular defense response	, GO:0043433, GO:0005515, GO:0005634, GO:0006952, GO:0051245
AT1G32585	VQ5	protein_coding	VQ motif-containing protein 5 [Source:UniProtKB/Swiss-Prot;Acc:Q3ED38]	endosperm development, nucleus, defense response, regulation of seed growth	GO:0009960, GO:0005634, GO:0006952, GO:0080113
AT1G35830		protein_coding	VQ motif-containing protein [Source:UniProtKB/TrEMBL;Acc:Q9C8B9]	biological_process	GO:0008150
AT1G49590	ZOP1	protein_coding	Zinc finger protein ZOP1 [Source:UniProtKB/Swiss-Prot;Acc:Q7XA66]	spliceosomal complex, RNA binding, mRNA processing, DNA binding, mRNA splicing, via spliceosome, nucleic acid binding, RNA splicing, gene silencing by RNA, nucleus, seed germination, double-stranded RNA binding, protein binding, double-stranded DNA binding, zinc ion binding, precatalytic spliceosome, metal ion binding, RNA-directed DNA methylation, Cajal body	GO:0005681, GO:0003723, GO:0006397, GO:0003677, GO:0000398, GO:0003676, GO:0008380, GO:0031047, GO:0005634, GO:0009845, GO:0003725, GO:0005515, GO:0003690, GO:0008270, GO:0071011, GO:0046872, GO:0080188, GO:0015030
AT1G78410	VQ10	protein_coding	VQ motif-containing protein 10 [Source:UniProtKB/Swiss-Prot;Acc:Q8VYI5]	nucleus, response to oxidative stress, protein binding	GO:0005634, GO:0006979, GO:0005515
AT1G80450	VQ11	protein_coding	VQ motif-containing protein 11 [Source:UniProtKB/Swiss-Prot;Acc:Q9M8L3]	biological_process, nucleus	GO:0008150, GO:0005634
AT2G30250	WRKY25	protein_coding	Probable WRKY transcription factor 25 [Source:UniProtKB/Swiss-Prot;Acc:O22921]	response to salt stress, response to osmotic stress, protein binding, DNA-binding transcription factor activity, nucleus, sequence-specific DNA binding, regulation of transcription, DNA-templated, DNA binding, metal ion binding, response to cold, cellular response to heat, cellular heat acclimation	GO:0009651, GO:0006970, GO:0005515, GO:0003700, GO:0005634, GO:0043565, GO:0006355, GO:0003677, GO:0046872, GO:0009409, GO:0034605, GO:0070370
AT2G33780	VQ13	protein_coding	VQ motif-containing protein 13 [Source:UniProtKB/Swiss-Prot;Acc:O23660]	biological_process, nucleus	GO:0008150, GO:0005634
AT2G38470	WRKY33	protein_coding	WRKY33 [Source:UniProtKB/TrEMBL;Acc:A0A384L4W4]	cellular response to heat, sequence-specific DNA binding, regulation of transcription, DNA-templated, response to cold, response to chitin, protein binding, camalexin biosynthetic process, transcription regulatory region DNA binding, response to heat, defense response to fungus, DNA binding, systemic acquired resistance, response to osmotic stress, metal ion binding, transcription, DNA-templated,…	GO:0034605, GO:0043565, GO:0006355, GO:0009409, GO:0010200, GO:0005515, GO:0010120, GO:0044212, GO:0009408, GO:0050832, GO:0003677, GO:0009627, GO:0006970, GO:0046872, GO:0006351, GO:0005634, GO:0006952, GO:0070370, GO:0003700, GO:0009651, GO:0042742, GO:0009414, GO:0010508
AT2G41010	CAMBP25	protein_coding	Calmodulin-binding protein 25 [Source:UniProtKB/Swiss-Prot;Acc:O80683]	calmodulin binding, response to salt stress, response to water deprivation, cellular response to hypoxia, response to osmotic stress, protein binding, nucleus, regulation of salicylic acid metabolic process	GO:0005516, GO:0009651, GO:0009414, GO:0071456, GO:0006970, GO:0005515, GO:0005634, GO:0010337
AT2G41180	SIB2	protein_coding	Sigma factor binding protein 2, chloroplastic [Source:UniProtKB/Swiss-Prot;Acc:O80669]	protein binding, plastid, chloroplast, nucleus, positive regulation of DNA-binding transcription factor activity	GO:0005515, GO:0009536, GO:0009507, GO:0005634, GO:0051091
AT2G42140	VQ17	protein_coding	VQ motif-containing protein 17 [Source:UniProtKB/Swiss-Prot;Acc:O48522]	signal transduction, nucleus	GO:0007165, GO:0005634
AT2G44340	VQ18	protein_coding	VQ motif-containing protein 18 [Source:UniProtKB/Swiss-Prot;Acc:O64868]	nucleus, seedling development, signal transduction, cellular response to abscisic acid stimulus, protein binding	GO:0005634, GO:0090351, GO:0007165, GO:0071215, GO:0005515
AT3G15300	VQ19	protein_coding	VQ motif-containing protein 19 [Source:UniProtKB/Swiss-Prot;Acc:Q9LDZ1]	biological_process, nucleus	GO:0008150, GO:0005634
AT3G18690	MKS1	protein_coding	Protein MKS1 [Source:UniProtKB/Swiss-Prot;Acc:Q8LGD5]	nucleus, defense response signaling pathway, resistance gene-dependent, signal transduction, protein binding, defense response	GO:0005634, GO:0009870, GO:0007165, GO:0005515, GO:0006952
AT3G56710	SIB1	protein_coding	SIB1 [Source:UniProtKB/TrEMBL;Acc:A0A178VMX5]	positive regulation of DNA-binding transcription factor activity, nucleus, defense response, protein binding, defense response to bacterium, incompatible interaction, plastid, chloroplast, cellular response to light stimulus	GO:0051091, GO:0005634, GO:0006952, GO:0005515, GO:0009816, GO:0009536, GO:0009507, GO:0071482
AT3G58000	VQ25	protein_coding	VQ motif-containing protein 25 [Source:UniProtKB/Swiss-Prot;Acc:Q9M2P8]	nucleus, defense response, signal transduction	GO:0005634, GO:0006952, GO:0007165
AT3G60090		protein_coding	VQ motif-containing protein [Source:UniProtKB/TrEMBL;Acc:Q9M1D4]	nucleus, signal transduction, seedling development, cellular response to abscisic acid stimulus, protein binding	GO:0005634, GO:0007165, GO:0090351, GO:0071215, GO:0005515
AT3G62770	ATG18A	protein_coding	Autophagy-related protein 18a [Source:UniProtKB/Swiss-Prot;Acc:Q93VB2]	protein lipidation, phosphatidylinositol-3-phosphate binding, positive regulation of autophagy, protein localization to phagophore assembly site, autophagy of nucleus, extrinsic component of membrane, response to water deprivation, vacuolar membrane, vacuole, response to oxidative stress, phosphatidylinositol-3,5-bisphosphate binding, protein transport, protein binding, autophagy, leaf senescence…	GO:0006497, GO:0032266, GO:0010508, GO:0034497, GO:0044804, GO:0019898, GO:0009414, GO:0005774, GO:0005773, GO:0006979, GO:0080025, GO:0015031, GO:0005515, GO:0006914, GO:0010150, GO:0000045, GO:0042594, GO:0005634, GO:0009651, GO:0006970, GO:0016020, GO:0034045, GO:0005829, GO:0005737, GO:0000422, GO:0050832
AT4G15250	COL11	protein_coding	Putative zinc finger protein CONSTANS-LIKE 11 [Source:UniProtKB/Swiss-Prot;Acc:O23379]	protein binding, regulation of transcription, DNA-templated, metal ion binding, nucleus, DNA-binding transcription factor activity, zinc ion binding	GO:0005515, GO:0006355, GO:0046872, GO:0005634, GO:0003700, GO:0008270
AT4G18170	WRKY28	protein_coding	WRKY transcription factor [Source:UniProtKB/TrEMBL;Acc:A0A178V3M3]	regulation of cell fate specification, regulation of transcription, DNA-templated, sequence-specific DNA binding, nucleus, transcription, DNA-templated, DNA-binding transcription factor activity, DNA binding	GO:0042659, GO:0006355, GO:0043565, GO:0005634, GO:0006351, GO:0003700, GO:0003677
AT4G20000		protein_coding	At4g20000 [Source:UniProtKB/TrEMBL;Acc:O49427]	biological_process	GO:0008150
AT4G37710	VQ29	protein_coding	VQ motif-containing protein 29 [Source:UniProtKB/Swiss-Prot;Acc:Q9SZG3]	cellular response to hypoxia, flower development, nucleus	GO:0071456, GO:0009908, GO:0005634
AT4G39720		protein_coding	VQ motif-containing protein [Source:TAIR;Acc:AT4G39720]	, biological_process	, GO:0008150
AT5G08480	VQ31	protein_coding	VQ motif-containing protein 31 [Source:UniProtKB/Swiss-Prot;Acc:Q9FNP0]	nucleus, , biological_process	GO:0005634, , GO:0008150
AT5G53830	VQ33	protein_coding	VQ motif-containing protein 33 [Source:UniProtKB/Swiss-Prot;Acc:Q9FHZ3]	nucleus, biological_process	GO:0005634, GO:0008150
AT5G65430	GRF8	protein_coding	General regulatory factor 8 [Source:UniProtKB/TrEMBL;Acc:F4KHY7]	chloroplast, nucleus, protein binding, cytoplasm, brassinosteroid mediated signaling pathway, plastid, protein domain specific binding, response to cold, cell wall, cytosol, response to freezing, regulation of metabolic process	GO:0009507, GO:0005634, GO:0005515, GO:0005737, GO:0009742, GO:0009536, GO:0019904, GO:0009409, GO:0005618, GO:0005829, GO:0050826, GO:0019222

## Sheet: WRKY40
Interactors of WRKY40
gene	external_gene_name	gene_biotype	description	GO terms	go_id
AT1G09530	PIF3	protein_coding	Transcription factor PIF3 [Source:UniProtKB/Swiss-Prot;Acc:O80536]	protein dimerization activity, DNA-binding transcription factor activity, regulation of transcription, DNA-templated, gibberellic acid mediated signaling pathway, DNA binding, red, far-red light phototransduction, positive regulation of anthocyanin metabolic process, nucleus, response to red or far red light, de-etiolation, identical protein binding, protein binding, red or far-red light signalin…	GO:0046983, GO:0003700, GO:0006355, GO:0009740, GO:0003677, GO:0009585, GO:0031539, GO:0005634, GO:0009639, GO:0009704, GO:0042802, GO:0005515, GO:0010017, GO:0000976, GO:0044212
AT1G10210	MPK1	protein_coding	MPK1 [Source:UniProtKB/TrEMBL;Acc:A0A178W6I4]	kinase activity, regulation of gene expression, phosphorylation, protein binding, transferase activity, nucleus, protein phosphorylation, ATP binding, auxin-activated signaling pathway, protein kinase activity, intracellular signal transduction, protein serine/threonine kinase activity, MAP kinase activity, nucleotide binding, cytoplasm, MAPK cascade	GO:0016301, GO:0010468, GO:0016310, GO:0005515, GO:0016740, GO:0005634, GO:0006468, GO:0005524, GO:0009734, GO:0004672, GO:0035556, GO:0004674, GO:0004707, GO:0000166, GO:0005737, GO:0000165
AT1G18150	MPK8	protein_coding	Mitogen-activated protein kinase 8 [Source:UniProtKB/Swiss-Prot;Acc:Q9LM33]	MAPK cascade, transferase activity, calmodulin binding, ATP binding, protein phosphorylation, response to hydrogen peroxide, response to jasmonic acid, cytoplasm, nucleotide binding, regulation of gene expression, protein serine/threonine kinase activity, protein kinase activity, phosphorylation, MAP kinase activity, intracellular signal transduction, response to wounding, response to reactive ox…	GO:0000165, GO:0016740, GO:0005516, GO:0005524, GO:0006468, GO:0042542, GO:0009753, GO:0005737, GO:0000166, GO:0010468, GO:0004674, GO:0004672, GO:0016310, GO:0004707, GO:0035556, GO:0009611, GO:0000302, GO:0016301, GO:0005634, GO:0005886
AT1G53800		protein_coding	AT1G53800 protein [Source:UniProtKB/TrEMBL;Acc:B9DHC9]	, DNA binding, biological_process	, GO:0003677, GO:0008150
AT1G78300	GRF2	protein_coding	14-3-3-like protein GF14 omega [Source:UniProtKB/Swiss-Prot;Acc:Q01525]	cytoplasm, mitochondrion, brassinosteroid mediated signaling pathway, vacuolar membrane, plasma membrane, protein domain specific binding, Golgi apparatus, vacuole, cytosol, nucleus	GO:0005737, GO:0005739, GO:0009742, GO:0005774, GO:0005886, GO:0019904, GO:0005794, GO:0005773, GO:0005829, GO:0005634
AT1G80840	WRKY40	protein_coding	Probable WRKY transcription factor 40 [Source:UniProtKB/Swiss-Prot;Acc:Q9SAH7]	DNA-binding transcription factor activity, nucleus, defense response to fungus, response to chitin, defense response to bacterium, response to salicylic acid, response to wounding, response to molecule of bacterial origin, DNA binding, regulation of transcription, DNA-templated, negative regulation of transcription, DNA-templated, protein binding, regulation of defense response, sequence-specific…	GO:0003700, GO:0005634, GO:0050832, GO:0010200, GO:0042742, GO:0009751, GO:0009611, GO:0002237, GO:0003677, GO:0006355, GO:0045892, GO:0005515, GO:0031347, GO:0043565, GO:0044212
AT2G25000	WRKY60	protein_coding	Probable WRKY transcription factor 60 [Source:UniProtKB/Swiss-Prot;Acc:Q9SK33]	transcription, DNA-templated, response to molecule of bacterial origin, defense response to fungus, DNA-binding transcription factor activity, nucleus, protein binding, regulation of defense response, response to salicylic acid, regulation of transcription, DNA-templated, DNA binding, defense response to bacterium, sequence-specific DNA binding	GO:0006351, GO:0002237, GO:0050832, GO:0003700, GO:0005634, GO:0005515, GO:0031347, GO:0009751, GO:0006355, GO:0003677, GO:0042742, GO:0043565
AT2G43010	PIF4	protein_coding	phytochrome interacting factor 4 [Source:TAIR;Acc:AT2G43010]	regulation of auxin mediated signaling pathway, regulation of auxin biosynthetic process, nucleus, red, far-red light phototransduction, red light signaling pathway, DNA-binding transcription factor activity, protein dimerization activity, regulation of transcription, DNA-templated, protein binding, red or far-red light signaling pathway, response to low fluence blue light stimulus by blue low-fl…	GO:0010928, GO:0010600, GO:0005634, GO:0009585, GO:0010161, GO:0003700, GO:0046983, GO:0006355, GO:0005515, GO:0010017, GO:0010244, GO:0009704, GO:0003677
AT4G01720	WRKY47	protein_coding	Probable WRKY transcription factor 47 [Source:UniProtKB/Swiss-Prot;Acc:Q9ZSI7]	protein binding, sequence-specific DNA binding, transcription, DNA-templated, regulation of transcription, DNA-templated, DNA-binding transcription factor activity, nucleus, DNA binding	GO:0005515, GO:0043565, GO:0006351, GO:0006355, GO:0003700, GO:0005634, GO:0003677
AT4G04450	WRKY42	protein_coding	WRKY transcription factor 42 [Source:UniProtKB/Swiss-Prot;Acc:Q9XEC3]	protein binding, nucleus, sequence-specific DNA binding, negative regulation of transcription, DNA-templated, regulation of transcription, DNA-templated, DNA binding, transcription regulatory region DNA binding, DNA-binding transcription factor activity, transcription, DNA-templated	GO:0005515, GO:0005634, GO:0043565, GO:0045892, GO:0006355, GO:0003677, GO:0044212, GO:0003700, GO:0006351
AT4G11330	MPK5	protein_coding	Mitogen-activated protein kinase 5 [Source:UniProtKB/Swiss-Prot;Acc:Q39025]	ATP binding, transferase activity, intracellular signal transduction, nucleotide binding, phosphorylation, MAP kinase activity, MAPK cascade, kinase activity, nucleus, protein phosphorylation, regulation of gene expression, intracellular, protein serine/threonine kinase activity, cytoplasm, protein kinase activity	GO:0005524, GO:0016740, GO:0035556, GO:0000166, GO:0016310, GO:0004707, GO:0000165, GO:0016301, GO:0005634, GO:0006468, GO:0010468, GO:0005622, GO:0004674, GO:0005737, GO:0004672
AT4G22070	WRKY31	protein_coding	Probable WRKY transcription factor 31 [Source:UniProtKB/Swiss-Prot;Acc:Q93WT0]	sequence-specific DNA binding, DNA binding, regulation of transcription, DNA-templated, DNA-binding transcription factor activity, nucleus	GO:0043565, GO:0003677, GO:0006355, GO:0003700, GO:0005634
AT4G31800	WRKY18	protein_coding	WRKY like transcription factor [Source:UniProtKB/TrEMBL;Acc:Q0WTZ3]	response to molecule of bacterial origin, response to salicylic acid, sequence-specific DNA binding, regulation of transcription, DNA-templated, DNA binding, nucleus, DNA-binding transcription factor activity, protein binding, defense response to bacterium, defense response to fungus, regulation of defense response, transcription, DNA-templated, response to chitin, identical protein binding	GO:0002237, GO:0009751, GO:0043565, GO:0006355, GO:0003677, GO:0005634, GO:0003700, GO:0005515, GO:0042742, GO:0050832, GO:0031347, GO:0006351, GO:0010200, GO:0042802
AT5G13630	CHLH	protein_coding	Magnesium-chelatase subunit ChlH, chloroplastic [Source:UniProtKB/Swiss-Prot;Acc:Q9FNB0]	plastid, chlorophyll biosynthetic process, protein binding, biosynthetic process, magnesium chelatase activity, membrane, magnesium chelatase complex, chloroplast, mitochondrion, nucleotide binding, ATP binding, ligase activity, chloroplast inner membrane, chloroplast membrane, photosynthesis, chloroplast stroma	GO:0009536, GO:0015995, GO:0005515, GO:0009058, GO:0016851, GO:0016020, GO:0010007, GO:0009507, GO:0005739, GO:0000166, GO:0005524, GO:0016874, GO:0009706, GO:0031969, GO:0015979, GO:0009570
AT5G19010	MPK16	protein_coding	Mitogen-activated protein kinase 16 [Source:UniProtKB/Swiss-Prot;Acc:Q8W4J2]	transferase activity, kinase activity, phosphorylation, protein kinase activity, protein phosphorylation, ATP binding, protein serine/threonine kinase activity, cytoplasm, MAP kinase activity, regulation of gene expression, vacuole, intracellular signal transduction, plasma membrane, nucleotide binding, nucleus, intracellular, MAPK cascade	GO:0016740, GO:0016301, GO:0016310, GO:0004672, GO:0006468, GO:0005524, GO:0004674, GO:0005737, GO:0004707, GO:0010468, GO:0005773, GO:0035556, GO:0005886, GO:0000166, GO:0005634, GO:0005622, GO:0000165
AT5G22570	WRKY38	protein_coding	Probable WRKY transcription factor 38 [Source:UniProtKB/Swiss-Prot;Acc:Q8GWF1]	transcription, DNA-templated, transcription regulatory region DNA binding, salicylic acid mediated signaling pathway, sequence-specific DNA binding, regulation of transcription, DNA-templated, DNA binding, nucleus, DNA-binding transcription factor activity, protein binding, defense response to bacterium	GO:0006351, GO:0044212, GO:0009863, GO:0043565, GO:0006355, GO:0003677, GO:0005634, GO:0003700, GO:0005515, GO:0042742

## Sheet: WRKY46
Interactors of WRKY46
gene	external_gene_name	gene_biotype	description	GO terms	go_id
AT1G02740	MRG2	protein_coding	Protein MRG2 [Source:UniProtKB/Swiss-Prot;Acc:Q4V3E2]	regulation of timing of transition from vegetative to reproductive phase, nucleus, protein binding, regulation of transcription, DNA-templated, histone H4 acetylation, histone acetylation, chromatin organization, euchromatin binding, histone acetyltransferase complex	GO:0048510, GO:0005634, GO:0005515, GO:0006355, GO:0043967, GO:0016573, GO:0006325, GO:1990188, GO:0000123
AT1G07250	UGT71C4	protein_coding	Flavonol 3-O-glucosyltransferase UGT71C4 [Source:UniProtKB/Swiss-Prot;Acc:Q9LML6]	flavonol 7-O-beta-glucosyltransferase activity, UDP-glycosyltransferase activity, transferase activity, transferring hexosyl groups, quercetin 3-O-glucosyltransferase activity, transferase activity, intracellular membrane-bounded organelle, quercetin 7-O-glucosyltransferase activity, transferase activity, transferring glycosyl groups, daphnetin 3-O-glucosyltransferase activity, myricetin 3-O-gluc…	GO:0033836, GO:0008194, GO:0016758, GO:0080043, GO:0016740, GO:0043231, GO:0080044, GO:0016757, GO:0102360, GO:0102425, GO:0035251, GO:0047893
AT1G07540	TRP5	protein_coding	Telomere repeat-binding protein 5 [Source:UniProtKB/Swiss-Prot;Acc:Q6R0E3]	nucleus, DNA binding	GO:0005634, GO:0003677
AT1G09730		protein_coding	Cysteine proteinases superfamily protein [Source:UniProtKB/TrEMBL;Acc:F4I133]	cysteine-type peptidase activity, positive regulation of long-day photoperiodism, flowering, hydrolase activity, peptidase activity, positive regulation of short-day photoperiodism, flowering, SUMO-specific endopeptidase activity, proteolysis, protein desumoylation, protein sumoylation	GO:0008234, GO:0048578, GO:0016787, GO:0008233, GO:0048576, GO:0070139, GO:0006508, GO:0016926, GO:0016925
AT1G32360		protein_coding	Zinc finger CCCH domain-containing protein 12 [Source:UniProtKB/Swiss-Prot;Acc:Q9LQM3]	DNA binding, 3'-UTR-mediated mRNA destabilization, mRNA 3'-UTR binding, cytosol, DNA-binding transcription factor activity, regulation of transcription, DNA-templated, transcription regulatory region DNA binding, metal ion binding	GO:0003677, GO:0061158, GO:0003730, GO:0005829, GO:0003700, GO:0006355, GO:0044212, GO:0046872
AT1G43850	SEU	protein_coding	Transcriptional corepressor SEUSS [Source:UniProtKB/Swiss-Prot;Acc:Q8W234]	multicellular organism development, embryo development ending in seed dormancy, response to hypoxia, response to cycloheximide, flower development, negative regulation of transcription by RNA polymerase II, response to nematode, transcription corepressor activity, transcription factor complex, molecular adaptor activity, protein binding, negative regulation of transcription, DNA-templated, cellul…	GO:0007275, GO:0009793, GO:0001666, GO:0046898, GO:0009908, GO:0000122, GO:0009624, GO:0003714, GO:0005667, GO:0060090, GO:0005515, GO:0045892, GO:0006974, GO:0048481, GO:0030154, GO:0009909, GO:0001102, GO:0005634, GO:0005654, GO:0006979, GO:0071217, GO:0003677, GO:0046982, GO:0010272, GO:0048467, GO:0009620, GO:0009617, GO:0009733, GO:0045944
AT1G44810		protein_coding	Probable transcription factor At1g44810 [Source:UniProtKB/Swiss-Prot;Acc:Q9LPF0]	sequence-specific DNA binding, regulation of transcription, DNA-templated, transcription regulatory region DNA binding, nucleus, protein binding	GO:0043565, GO:0006355, GO:0044212, GO:0005634, GO:0005515
AT1G50580	UGT79B5	protein_coding	UDP-glycosyltransferase 79B5 [Source:UniProtKB/Swiss-Prot;Acc:Q9LPS8]	quercetin 7-O-glucosyltransferase activity, intracellular membrane-bounded organelle, quercetin 3-O-glucosyltransferase activity, transferase activity, transferring glycosyl groups, UDP-glycosyltransferase activity, transferase activity, transferase activity, transferring hexosyl groups	GO:0080044, GO:0043231, GO:0080043, GO:0016757, GO:0008194, GO:0016740, GO:0016758
AT1G50620		protein_coding	RING/FYVE/PHD zinc finger superfamily protein [Source:UniProtKB/TrEMBL;Acc:Q9C6P8]	metal ion binding	GO:0046872
AT1G77250		protein_coding	At1g77250 [Source:UniProtKB/TrEMBL;Acc:Q1JPM3]	metal ion binding, protein binding, transcription regulatory region DNA binding	GO:0046872, GO:0005515, GO:0044212
AT1G79950	RTEL1	protein_coding	Regulator of telomere elongation helicase 1 homolog [Source:UniProtKB/Swiss-Prot;Acc:F4HQE2]	cellular response to DNA damage stimulus, nucleotide binding, DNA repair, pollen development, DNA binding, DNA helicase activity, regulation of double-strand break repair via homologous recombination, ATP binding, helicase activity, maintenance of rDNA, 4 iron, 4 sulfur cluster binding, iron-sulfur cluster binding, root development, DNA duplex unwinding, mitochondrion, DNA polymerase binding, DNA…	GO:0006974, GO:0000166, GO:0006281, GO:0009555, GO:0003677, GO:0003678, GO:0010569, GO:0005524, GO:0004386, GO:0043007, GO:0051539, GO:0051536, GO:0048364, GO:0032508, GO:0005739, GO:0070182, GO:0006310, GO:0003676, GO:0000725, GO:0006139, GO:0045910, GO:0000723, GO:0036297, GO:0070716, GO:0004003, GO:0005634, GO:0090657, GO:1904430, GO:0016818, GO:0006260, GO:0016787, GO:0046872, GO:0006355
AT2G46020	BRM	protein_coding	ATP-dependent helicase BRM [Source:UniProtKB/Swiss-Prot;Acc:Q6EVK6]	hydrolase activity, organ boundary specification between lateral organs and the meristem, protein binding, regulation of gene expression, epigenetic, positive regulation of transcription by RNA polymerase II, regulation of production of miRNAs involved in gene silencing by miRNA, DNA binding, DNA helicase activity, DNA duplex unwinding, ATP binding, cytosol, helicase activity, DNA-dependent ATPas…	GO:0016787, GO:0010199, GO:0005515, GO:0040029, GO:0045944, GO:1903798, GO:0003677, GO:0003678, GO:0032508, GO:0005524, GO:0005829, GO:0004386, GO:0008094, GO:0005634, GO:0000166, GO:0043044, GO:1900036, GO:0006325, GO:0006355, GO:0003682, GO:0007275
AT3G50650	SCL7	protein_coding	Uncharacterized protein At3g50650 (Fragment) [Source:UniProtKB/TrEMBL;Acc:C0SVE0]	protein binding, DNA-binding transcription factor activity, sequence-specific DNA binding, DNA binding, transcription regulatory region DNA binding, nucleus, regulation of transcription, DNA-templated	GO:0005515, GO:0003700, GO:0043565, GO:0003677, GO:0044212, GO:0005634, GO:0006355
AT4G18390	TCP2	protein_coding	Transcription factor TCP2 [Source:UniProtKB/Swiss-Prot;Acc:Q93V43]	response to blue light, cell differentiation, sequence-specific DNA binding, transcription, DNA-templated, protein binding, multicellular organism development, positive regulation of nucleic acid-templated transcription, leaf development, regulation of transcription, DNA-templated, DNA-binding transcription factor activity, leaf morphogenesis, positive regulation of development, heterochronic, po…	GO:0009637, GO:0030154, GO:0043565, GO:0006351, GO:0005515, GO:0007275, GO:1903508, GO:0048366, GO:0006355, GO:0003700, GO:0009965, GO:0045962, GO:2000306, GO:0003677, GO:0005634
AT5G12980		protein_coding	Cell differentiation, Rcd1-like protein [Source:UniProtKB/TrEMBL;Acc:Q9LXU1]	P-body, negative regulation of translation, integral component of membrane, protein binding, CCR4-NOT core complex, membrane	GO:0000932, GO:0017148, GO:0016021, GO:0005515, GO:0030015, GO:0016020
AT5G27910	NFYC8	protein_coding	Nuclear transcription factor Y subunit C-8 [Source:UniProtKB/Swiss-Prot;Acc:Q4PSE2]	RNA polymerase II cis-regulatory region sequence-specific DNA binding, protein binding, protein heterodimerization activity, DNA-binding transcription factor activity, regulation of transcription, DNA-templated, DNA binding, nucleus	GO:0000978, GO:0005515, GO:0046982, GO:0003700, GO:0006355, GO:0003677, GO:0005634

## Sheet: WRKY75
Interactors of WRKY75
gene	external_gene_name	gene_biotype	description	GO terms	go_id
AT1G20960	BRR2A	protein_coding	DExH-box ATP-dependent RNA helicase DExH12 [Source:UniProtKB/Swiss-Prot;Acc:Q9SYP1]	catalytic step 2 spliceosome, GO_0004004, nucleus, spliceosome conformational change to release U4 (or U4atac) and U1 (or U11), hydrolase activity, spliceosomal complex, protein binding, mRNA splicing, via spliceosome, GO_0008026, membrane, nucleotide binding, helicase activity, RNA helicase activity, cytosol, mRNA processing, nucleolus, RNA binding, U4/U6 x U5 tri-snRNP complex, RNA splicing, po…	GO:0071013, GO:0004004, GO:0005634, GO:0000388, GO:0016787, GO:0005681, GO:0005515, GO:0000398, GO:0008026, GO:0016020, GO:0000166, GO:0004386, GO:0003724, GO:0005829, GO:0006397, GO:0005730, GO:0003723, GO:0046540, GO:0008380, GO:0071014, GO:0005682, GO:0010228, GO:0003676, GO:0005524
AT1G22920	CSN5A	protein_coding	COP9 signalosome complex subunit 5a [Source:UniProtKB/Swiss-Prot;Acc:Q8LAZ7]	red, far-red light phototransduction, protein deneddylation, regulation of defense response, COP9 signalosome assembly, red or far-red light signaling pathway, metallopeptidase activity, multicellular organism development, response to auxin, specification of floral organ identity, NEDD8-specific protease activity, positive regulation of G2/M transition of mitotic cell cycle, COP9 signalosome, neg…	GO:0009585, GO:0000338, GO:0031347, GO:0010387, GO:0010017, GO:0008237, GO:0007275, GO:0009733, GO:0010093, GO:0019784, GO:0010971, GO:0008180, GO:0010100, GO:0046872, GO:0016787, GO:0005634, GO:0008233, GO:0006508, GO:0004222, GO:0005737, GO:0005515
AT1G48150		protein_coding	F21D18.12 [Source:UniProtKB/TrEMBL;Acc:Q9LNG8]	nucleus, positive regulation of transcription by RNA polymerase II, DNA binding, protein binding, cis-regulatory region sequence-specific DNA binding, transcription, DNA-templated, transcription factor binding, protein dimerization activity, multicellular organism development, DNA-binding transcription factor activity, transcription regulatory region sequence-specific DNA binding, DNA-binding tra…	GO:0005634, GO:0045944, GO:0003677, GO:0005515, GO:0000987, GO:0006351, GO:0008134, GO:0046983, GO:0007275, GO:0003700, GO:0000976, GO:0000981, GO:0044212, GO:0043565, GO:0000977, GO:0000982
AT1G56110	NOP56	protein_coding	At1g56110/T6H22_9 [Source:UniProtKB/TrEMBL;Acc:Q9SGT7]	snoRNA binding, nucleolus, cell wall, plasmodesma, small-subunit processome, box C/D snoRNP complex	GO:0030515, GO:0005730, GO:0005618, GO:0009506, GO:0032040, GO:0031428
AT1G60850	ATRPAC42	protein_coding	DNA-directed RNA polymerase family protein [Source:UniProtKB/TrEMBL;Acc:Q9C6C2]	protein dimerization activity, DNA-directed 5'-3' RNA polymerase activity, RNA polymerase III activity, RNA polymerase I activity, nucleolus, RNA polymerase I complex, transcription by RNA polymerase III, RNA polymerase III complex, transcription, DNA-templated, transcription by RNA polymerase I	GO:0046983, GO:0003899, GO:0001056, GO:0001054, GO:0005730, GO:0005736, GO:0006383, GO:0005666, GO:0006351, GO:0006360
AT1G71230	CSN5B	protein_coding	COP9 signalosome complex subunit 5b [Source:UniProtKB/Swiss-Prot;Acc:Q9FVU9]	COP9 signalosome, negative regulation of photomorphogenesis, NEDD8-specific protease activity, red, far-red light phototransduction, metalloendopeptidase activity, protein binding, red or far-red light signaling pathway, protein deneddylation, COP9 signalosome assembly, metal ion binding, positive regulation of G2/M transition of mitotic cell cycle, response to auxin, proteolysis, peptidase activ…	GO:0008180, GO:0010100, GO:0019784, GO:0009585, GO:0004222, GO:0005515, GO:0010017, GO:0000338, GO:0010387, GO:0046872, GO:0010971, GO:0009733, GO:0006508, GO:0008233, GO:2000082, GO:0016787, GO:0045732, GO:0005737, GO:0008237, GO:0005634, GO:0007275
AT2G39990	TIF3F1	protein_coding	Eukaryotic translation initiation factor 3 subunit F [Source:UniProtKB/Swiss-Prot;Acc:O04202]	membrane, response to sucrose, eukaryotic 43S preinitiation complex, cytoplasmic translational initiation, nucleus, eukaryotic 48S preinitiation complex, translation initiation factor activity, pollen germination, Golgi apparatus, eukaryotic translation initiation factor 3 complex, eIF3m, formation of cytoplasmic translation initiation complex, protein binding, translational initiation, embryo de…	GO:0016020, GO:0009744, GO:0016282, GO:0002183, GO:0005634, GO:0033290, GO:0003743, GO:0009846, GO:0005794, GO:0071541, GO:0001732, GO:0005515, GO:0006413, GO:0009793, GO:0005737, GO:0031369, GO:0005852, GO:0005829, GO:0006412
AT2G43790	MPK6	protein_coding	Mitogen-activated protein kinase [Source:UniProtKB/TrEMBL;Acc:A0A178VTX8]	plant-type hypersensitive response, intracellular signal transduction, abscisic acid-activated signaling pathway, preprophase band, leaf senescence, inflorescence development, pollen development, regulation of root meristem growth, response to osmotic stress, response to UV-B, defense response to bacterium, response to oxidative stress, cell division, response to L-glutamate, transferase activity…	GO:0009626, GO:0035556, GO:0009738, GO:0009574, GO:0010150, GO:0010229, GO:0009555, GO:0010082, GO:0006970, GO:0010224, GO:0042742, GO:0006979, GO:0051301, GO:1902065, GO:0016740, GO:0000166, GO:0010183, GO:0050826, GO:0009864, GO:0005938, GO:0010468, GO:0005802, GO:0009524, GO:0009737, GO:0048364, GO:0010120, GO:0005634, GO:0090333, GO:0080136, GO:0000302, GO:0009723, GO:0009651, GO:0000165, GO:…
AT3G18360	VQ20	protein_coding	VQ motif-containing protein 20 [Source:UniProtKB/Swiss-Prot;Acc:Q9LS54]	nucleus, signal transduction, protein binding, regulation of pollen tube growth, defense response	GO:0005634, GO:0007165, GO:0005515, GO:0080092, GO:0006952
AT3G47620	TCP14	protein_coding	Transcription factor TCP14 [Source:UniProtKB/Swiss-Prot;Acc:Q93Z00]	multicellular organism development, transcription regulatory region DNA binding, regulation of seed germination, regulation of defense response, cell population proliferation, response to gibberellin, sequence-specific DNA binding, regulation of transcription, DNA-templated, protein binding, response to abscisic acid, nucleus, inflorescence development, response to cytokinin, DNA binding, DNA-bin…	GO:0007275, GO:0044212, GO:0010029, GO:0031347, GO:0008283, GO:0009739, GO:0043565, GO:0006355, GO:0005515, GO:0009737, GO:0005634, GO:0010229, GO:0009735, GO:0003677, GO:0003700
AT3G56880		protein_coding	VQ motif-containing protein [Source:UniProtKB/TrEMBL;Acc:Q9LES0]	response to water deprivation, response to salt stress, response to osmotic stress, calmodulin binding, cellular response to hypoxia, nucleus	GO:0009414, GO:0009651, GO:0006970, GO:0005516, GO:0071456, GO:0005634
AT3G61910	NAC066	protein_coding	NAC domain-containing protein 66 [Source:UniProtKB/Swiss-Prot;Acc:Q9M274]	transcription regulatory region DNA binding, DNA-binding transcription factor activity, plant-type secondary cell wall biogenesis, nucleus, membrane, DNA binding, positive regulation of transcription, DNA-templated, regulation of transcription, DNA-templated	GO:0044212, GO:0003700, GO:0009834, GO:0005634, GO:0016020, GO:0003677, GO:0045893, GO:0006355
AT4G29930	BHLH27	protein_coding	Transcription factor bHLH27 [Source:UniProtKB/Swiss-Prot;Acc:Q700E3]	DNA-binding transcription factor activity, regulation of transcription, DNA-templated, nucleus, DNA binding, protein dimerization activity	GO:0003700, GO:0006355, GO:0005634, GO:0003677, GO:0046983
AT4G35550	WOX13	protein_coding	WOX13 [Source:UniProtKB/TrEMBL;Acc:A0A178UZQ1]	transcription regulatory region DNA binding, nucleus, DNA-binding transcription factor activity, regulation of transcription, DNA-templated, DNA binding, multicellular organism development	GO:0044212, GO:0005634, GO:0003700, GO:0006355, GO:0003677, GO:0007275
AT5G13080	WRKY75	protein_coding	WRKY75 [Source:UniProtKB/TrEMBL;Acc:A0A178UJF4]	transcription regulatory region DNA binding, lateral root development, DNA binding, transcription, DNA-templated, negative regulation of transcription by RNA polymerase II, nucleus, regulation of DNA-templated transcription in response to stress, atrichoblast differentiation, regulation of response to nutrient levels, regulation of transcription, DNA-templated, RNA polymerase II cis-regulatory re…	GO:0044212, GO:0048527, GO:0003677, GO:0006351, GO:0000122, GO:0005634, GO:0043620, GO:0010055, GO:0032107, GO:0006355, GO:0000978, GO:0003700, GO:0043565
AT5G20920	EIF2B	protein_coding	Eukaryotic translation initiation factor 2 subunit beta [Source:UniProtKB/Swiss-Prot;Acc:Q41969]	formation of cytoplasmic translation initiation complex, protein binding, metal ion binding, eukaryotic translation initiation factor 2 complex, mRNA binding, translational initiation, plastid, translation initiation factor activity, translation, translation initiation factor binding, plasma membrane, formation of translation preinitiation complex	GO:0001732, GO:0005515, GO:0046872, GO:0005850, GO:0003729, GO:0006413, GO:0009536, GO:0003743, GO:0006412, GO:0031369, GO:0005886, GO:0001731
